# Supplementary material for: Methyl 1-benzyl-5-methyl-2,4-diphenyl-1H-pyrrole-3-carboxyl­ate
Source: Acta Crystallogr Sect E Struct Rep Online. 2014 Feb 22;70(Pt 3):o338–9. doi: 10.1107/S1600536814003316 (PMC3998498; doi:10.1107/S1600536814003316)
Supplement: Supplementary file 1 [file e-70-0o338-sup1.cif]

##############################################################################
#                                                                            #
# This CIF contains the data in a paper accepted for publication in          #
# Acta Crystallographica Section E. It conforms to the requirements of       #
# Notes for Authors for Acta Crystallographica Section E, and has been       #
# peer reviewed under the auspices of the IUCr Commission on Journals.       #
#                                                                            #
# Full details of the Crystallographic Information File format               #
# are given in the paper "The Crystallographic Information File (CIF):       #
# a New Standard Archive File for Crystallography" by S. R. Hall, F. H.      #
# Allen and I. D. Brown [Acta Cryst. (1991), A47, 655-685].                  #
#                                                                            #
# The current version of the core CIF dictionary is obtainable from          #
# ftp://ftp.iucr.org/pub/cif_core.dic.                                       #
#                                                                            #
# Software is freely available for graphical display of the structure(s)     #
# in this CIF. For information consult the CIF software page                 #
# http://www.iucr.org/resources/cif/software.                                #
#                                                                            #
# This file may be used for bona fide research purposes within the           #
# scientific community so long as proper attribution is given to the journal # 
# article from which it was obtained.                                        #
#                                                                            #
##############################################################################
data_I
_database_code_depnum_ccdc_archive 'CCDC 986712'
_audit_creation_method
;
Olex2 1.2
(compiled 2013.12.10 svn.r2850 for OlexSys, GUI svn.r4736)
;
_journal_date_recd_electronic     2014-02-12
_journal_date_accepted     2014-02-13
_journal_name_full     'Acta Crystallographica, Section E'
_journal_year     2014
_journal_volume     70
_journal_issue      3
_journal_page_first     o338
_journal_page_last     o339
_journal_paper_category     QO
_journal_paper_doi     10.1107/S1600536814003316
_journal_coeditor_code     TK5295
_publ_contact_author_name     'Jasinski, Jerry P.'
_publ_contact_author_address
;
Department of Chemistry
Keene State College
229 Main Street
Keene, New Hampshire 03435, USA
;
_publ_contact_author_email     jjasinski@keene.edu
_publ_contact_author_fax     ?
_publ_contact_author_phone     '603 358-2563'
_publ_section_title
;
Methyl 1-benzyl-5-methyl-2,4-diphenyl-1<i>H</i>-pyrrole-3-carboxylate
;
loop_
    _publ_author_name
    _publ_author_address
    'Lopchuk, Justin M.'
;
Department of Chemistry
Dartmouth College
Hanover, New Hampshire 03755-3564, USA
;
    'Gribble, Gordon W.'
;
Department of Chemistry
Dartmouth College
Hanover, New Hampshire 03755-3564, USA
;
    'Jasinski, Jerry P.'
;
Department of Chemistry
Keene State College
229 Main Street
Keene, NH 03435-2001, USA
;
_chemical_name_systematic
;
Methyl 1-benzyl-5-methyl-2,4-diphenyl-1<i>H</i>-pyrrole-3-carboxylate
;
_chemical_formula_moiety     'C26 H23 N O2'
_chemical_formula_sum     'C26 H23 N O2'
_chemical_formula_weight     381.45
_chemical_melting_point     ?
_shelx_space_group_comment
;
The symmetry employed for this shelxl refinement is uniquely defined
by the following loop, which should always be used as a source of
symmetry information in preference to the above space-group names.
They are only intended as comments.
;
_space_group_crystal_system     orthorhombic
_space_group_name_H-M_alt     'P 21 21 21'
_space_group_name_Hall     'P 2ac 2ab'
loop_
    _space_group_symop_operation_xyz
    'x, y, z'
    '-x+1/2, -y, z+1/2'
    'x+1/2, -y+1/2, -z'
    '-x, y+1/2, -z+1/2'
_cell_length_a     8.8056(2)
_cell_length_b     10.6638(2)
_cell_length_c     21.8315(5)
_cell_angle_alpha     90
_cell_angle_beta     90
_cell_angle_gamma     90
_cell_volume     2050.00(8)
_cell_formula_units_Z     4
_cell_measurement_reflns_used     4659
_cell_measurement_theta_min     4.0465
_cell_measurement_theta_max     72.4168
_cell_measurement_temperature     173(2)
_exptl_crystal_description     irregular
_exptl_crystal_colour     colourless
_exptl_crystal_size_max     0.28
_exptl_crystal_size_mid     0.22
_exptl_crystal_size_min     0.12
_exptl_crystal_density_diffrn     1.236
_exptl_crystal_density_meas     ?
_exptl_crystal_density_method     ?
_exptl_crystal_F_000     808
_exptl_absorpt_coefficient_mu     0.611
_exptl_absorpt_correction_type     multi-scan
_exptl_absorpt_process_details
;
(CrysAlis PRO and CrysAlis RED; Agilent, 2012)
;
_shelx_estimated_absorpt_T_min     ?
_shelx_estimated_absorpt_T_max     ?
_exptl_absorpt_correction_T_min     0.72032
_exptl_absorpt_correction_T_max     1.00000
_exptl_special_details     ?
_diffrn_ambient_temperature     173(2)
_diffrn_radiation_type     'Cu K\a'
_diffrn_radiation_wavelength     1.5418
_diffrn_radiation_monochromator     graphite
_diffrn_measurement_device_type     'Agilent Xcalibur (Eos Gemini)'
_diffrn_measurement_method     '\w scans'
_diffrn_detector_area_resol_mean     16.0416
_diffrn_reflns_number     12873
_diffrn_reflns_av_R_equivalents     0.0414
_diffrn_reflns_theta_min     4.050
_diffrn_reflns_theta_max     72.568
_diffrn_reflns_theta_full     67.684
_diffrn_measured_fraction_theta_max     0.9953
_diffrn_measured_fraction_theta_full     0.9995
_diffrn_reflns_limit_h_min     -10
_diffrn_reflns_limit_h_max     10
_diffrn_reflns_limit_k_min     -13
_diffrn_reflns_limit_k_max     11
_diffrn_reflns_limit_l_min     -26
_diffrn_reflns_limit_l_max     26
_refine_special_details     ?
_reflns_number_total     3991
_reflns_number_gt     3525
_reflns_threshold_expression     I>2\s(I)
_refine_ls_structure_factor_coef     Fsqd
_refine_ls_matrix_type     full
_refine_ls_R_factor_all     0.0512
_refine_ls_R_factor_gt     0.0439
_refine_ls_wR_factor_gt     0.1141
_refine_ls_wR_factor_ref     0.1193
_refine_ls_goodness_of_fit_ref     1.057
_refine_ls_restrained_S_all     1.057
_refine_ls_number_reflns     3991
_refine_ls_number_parameters     264
_refine_ls_number_restraints     0
_refine_ls_hydrogen_treatment     constr
_refine_ls_weighting_scheme     calc
_refine_ls_weighting_details
;
 w=1/[\s^2^(Fo^2^)+(0.0691P)^2^]
 where P=(Fo^2^+2Fc^2^)/3
;
_atom_sites_solution_hydrogens     geom
_atom_sites_solution_primary     direct
_atom_sites_solution_secondary     ?
_refine_ls_shift/su_max     0.000
_refine_ls_shift/su_mean     0.000
_refine_diff_density_max     0.236
_refine_diff_density_min     -0.201
_refine_ls_extinction_method     none
_refine_ls_extinction_coef     .
_refine_ls_abs_structure_details
;
Flack parameter determined using 1348 quotients
[(<i>I</i>^+^)-(<i>I</i>^-^)]/[(<i>I</i>^+^)+(<i>I</i>^-^)]
(Parsons <i>et al.</i>, 2013)
;
_refine_ls_abs_structure_Flack     0.02(18)
loop_
    _atom_type_symbol
    _atom_type_description
    _atom_type_scat_dispersion_real
    _atom_type_scat_dispersion_imag
    _atom_type_scat_source
    'C' 'C' 0.0181 0.0091
                         'International Tables Vol C Tables 4.2.6.8 and 6.1.1.4'
    'H' 'H' 0.0000 0.0000
                         'International Tables Vol C Tables 4.2.6.8 and 6.1.1.4'
    'N' 'N' 0.0311 0.0180
                         'International Tables Vol C Tables 4.2.6.8 and 6.1.1.4'
    'O' 'O' 0.0492 0.0322
                         'International Tables Vol C Tables 4.2.6.8 and 6.1.1.4'
_computing_data_collection     'CrysAlis PRO (Agilent, 2012)'
_computing_cell_refinement     'CrysAlis PRO (Agilent, 2012)'
_computing_data_reduction     'CrysAlis RED (Agilent, 2012)'
_computing_structure_solution
;
SUPERFLIP (Palatinus <i>et al.</i>, 2012)
;
_computing_structure_refinement     'SHELXL97 (Sheldrick, 2008)'
_computing_molecular_graphics     'OLEX2 (Dolomanov <i>et al.</i>, 2009)'
_computing_publication_material     'OLEX2 (Dolomanov <i>et al.</i>, 2009)'
loop_
    _atom_site_type_symbol
    _atom_site_label
    _atom_site_fract_x
    _atom_site_fract_y
    _atom_site_fract_z
    _atom_site_U_iso_or_equiv
    _atom_site_adp_type
    _atom_site_calc_flag
    _atom_site_occupancy
    _atom_site_disorder_assembly
    _atom_site_disorder_group
    O O1 0.9445(2) 0.4206(2) 0.84521(12) 0.0598(7) Uani d 1 . .
    O O2 0.7077(2) 0.43820(19) 0.87973(9) 0.0393(5) Uani d 1 . .
    N N1 0.7361(2) 0.1689(2) 0.72021(10) 0.0315(5) Uani d 1 . .
    C C1 0.6106(3) 0.1444(2) 0.75598(12) 0.0309(5) Uani d 1 . .
    C C2 0.6162(3) 0.2209(2) 0.80673(12) 0.0286(5) Uani d 1 . .
    C C3 0.7518(3) 0.2943(2) 0.80125(11) 0.0288(5) Uani d 1 . .
    C C4 0.8227(3) 0.2603(2) 0.74693(12) 0.0310(6) Uani d 1 . .
    C C5 0.5074(3) 0.2152(2) 0.85815(12) 0.0307(5) Uani d 1 . .
    C C6 0.3528(3) 0.2348(3) 0.84848(13) 0.0366(6) Uani d 1 . .
    H H6 0.3174 0.2554 0.8086 0.044 Uiso calc 1 . .
    C C7 0.2498(3) 0.2246(3) 0.89631(15) 0.0451(7) Uani d 1 . .
    H H7 0.1448 0.2385 0.8890 0.054 Uiso calc 1 . .
    C C8 0.2991(4) 0.1945(3) 0.95452(15) 0.0467(7) Uani d 1 . .
    H H8 0.2284 0.1861 0.9871 0.056 Uiso calc 1 . .
    C C9 0.4528(4) 0.1765(3) 0.96491(14) 0.0458(7) Uani d 1 . .
    H H9 0.4876 0.1573 1.0050 0.055 Uiso calc 1 . .
    C C10 0.5561(3) 0.1864(3) 0.91732(13) 0.0369(6) Uani d 1 . .
    H H10 0.6611 0.1734 0.9250 0.044 Uiso calc 1 . .
    C C11 0.9580(3) 0.3149(2) 0.71660(11) 0.0319(6) Uani d 1 . .
    C C12 0.9505(3) 0.4354(3) 0.69197(14) 0.0402(6) Uani d 1 . .
    H H12 0.8580 0.4811 0.6938 0.048 Uiso calc 1 . .
    C C13 1.0765(4) 0.4889(3) 0.66490(15) 0.0437(7) Uani d 1 . .
    H H13 1.0706 0.5715 0.6488 0.052 Uiso calc 1 . .
    C C14 1.2107(3) 0.4232(3) 0.66111(13) 0.0413(7) Uani d 1 . .
    H H14 1.2972 0.4604 0.6425 0.050 Uiso calc 1 . .
    C C15 1.2193(3) 0.3033(3) 0.68443(14) 0.0419(7) Uani d 1 . .
    H H15 1.3114 0.2573 0.6813 0.050 Uiso calc 1 . .
    C C16 1.0935(3) 0.2494(3) 0.71249(14) 0.0386(6) Uani d 1 . .
    H H16 1.1005 0.1672 0.7290 0.046 Uiso calc 1 . .
    C C17 0.7718(3) 0.1039(3) 0.66289(12) 0.0355(6) Uani d 1 . .
    H H17A 0.7508 0.0134 0.6684 0.043 Uiso calc 1 . .
    H H17B 0.8818 0.1131 0.6546 0.043 Uiso calc 1 . .
    C C18 0.6847(3) 0.1500(3) 0.60767(13) 0.0357(6) Uani d 1 . .
    C C19 0.6183(4) 0.2672(3) 0.60486(15) 0.0450(7) Uani d 1 . .
    H H19 0.6225 0.3213 0.6394 0.054 Uiso calc 1 . .
    C C20 0.5454(4) 0.3065(4) 0.55163(18) 0.0598(9) Uani d 1 . .
    H H20 0.5000 0.3873 0.5500 0.072 Uiso calc 1 . .
    C C21 0.5387(5) 0.2287(4) 0.50119(17) 0.0668(11) Uani d 1 . .
    H H21 0.4888 0.2555 0.4649 0.080 Uiso calc 1 . .
    C C22 0.6049(5) 0.1122(4) 0.50404(16) 0.0688(11) Uani d 1 . .
    H H22 0.6016 0.0585 0.4694 0.083 Uiso calc 1 . .
    C C23 0.6765(4) 0.0727(3) 0.55703(15) 0.0529(8) Uani d 1 . .
    H H23 0.7205 -0.0086 0.5586 0.063 Uiso calc 1 . .
    C C24 0.8137(3) 0.3888(2) 0.84308(12) 0.0316(5) Uani d 1 . .
    C C25 0.7587(4) 0.5348(3) 0.92114(14) 0.0446(7) Uani d 1 . .
    H H25A 0.7974 0.6061 0.8975 0.067 Uiso calc 1 . .
    H H25B 0.8397 0.5016 0.9473 0.067 Uiso calc 1 . .
    H H25C 0.6736 0.5623 0.9467 0.067 Uiso calc 1 . .
    C C26 0.5022(3) 0.0412(3) 0.73991(14) 0.0387(6) Uani d 1 . .
    H H26A 0.4606 0.0560 0.6989 0.058 Uiso calc 1 . .
    H H26B 0.4192 0.0394 0.7698 0.058 Uiso calc 1 . .
    H H26C 0.5558 -0.0393 0.7405 0.058 Uiso calc 1 . .
loop_
    _atom_site_aniso_label
    _atom_site_aniso_U_11
    _atom_site_aniso_U_22
    _atom_site_aniso_U_33
    _atom_site_aniso_U_12
    _atom_site_aniso_U_13
    _atom_site_aniso_U_23
    O1 0.0366(12) 0.0751(16) 0.0676(15) -0.0174(11) 0.0058(11) -0.0342(14)
    O2 0.0370(11) 0.0398(11) 0.0411(10) -0.0007(8) 0.0007(8) -0.0131(9)
    N1 0.0321(11) 0.0329(11) 0.0294(11) -0.0004(9) -0.0020(8) -0.0042(9)
    C1 0.0296(12) 0.0307(13) 0.0324(13) -0.0007(10) -0.0031(10) -0.0002(10)
    C2 0.0284(12) 0.0276(12) 0.0299(12) 0.0008(10) -0.0038(10) 0.0016(10)
    C3 0.0283(12) 0.0273(12) 0.0308(12) 0.0015(10) -0.0030(10) -0.0002(10)
    C4 0.0301(13) 0.0303(13) 0.0325(13) 0.0006(10) -0.0016(10) -0.0015(10)
    C5 0.0318(13) 0.0263(12) 0.0339(13) -0.0025(10) 0.0008(10) -0.0031(10)
    C6 0.0329(14) 0.0388(15) 0.0382(15) -0.0016(11) -0.0021(11) 0.0008(12)
    C7 0.0303(14) 0.0480(18) 0.0569(19) -0.0003(13) 0.0058(13) -0.0027(14)
    C8 0.0483(17) 0.0467(17) 0.0452(17) -0.0068(13) 0.0180(14) -0.0043(14)
    C9 0.0546(19) 0.0511(18) 0.0317(14) -0.0035(15) 0.0047(13) 0.0018(13)
    C10 0.0349(14) 0.0403(15) 0.0354(14) -0.0021(12) -0.0004(11) 0.0008(11)
    C11 0.0321(13) 0.0350(14) 0.0285(12) -0.0026(10) 0.0000(10) -0.0051(10)
    C12 0.0409(15) 0.0354(15) 0.0443(15) -0.0004(12) 0.0041(12) -0.0057(13)
    C13 0.0517(18) 0.0359(16) 0.0436(16) -0.0072(12) 0.0050(14) 0.0007(12)
    C14 0.0412(16) 0.0508(17) 0.0320(13) -0.0128(12) 0.0068(11) -0.0053(13)
    C15 0.0316(15) 0.0529(17) 0.0413(15) 0.0013(12) 0.0022(11) -0.0034(13)
    C16 0.0351(14) 0.0402(15) 0.0406(15) 0.0010(11) -0.0015(11) 0.0052(12)
    C17 0.0365(14) 0.0373(14) 0.0328(13) 0.0038(11) -0.0005(11) -0.0079(11)
    C18 0.0338(14) 0.0413(15) 0.0319(14) -0.0047(12) 0.0047(10) 0.0002(11)
    C19 0.0449(16) 0.0459(18) 0.0443(16) -0.0021(14) 0.0027(13) 0.0018(13)
    C20 0.058(2) 0.062(2) 0.060(2) -0.0049(17) -0.0040(17) 0.0243(18)
    C21 0.069(2) 0.094(3) 0.0374(17) -0.016(2) -0.0051(16) 0.0245(19)
    C22 0.086(3) 0.090(3) 0.0295(16) -0.013(2) -0.0009(17) -0.0045(17)
    C23 0.064(2) 0.058(2) 0.0362(15) 0.0005(16) 0.0042(14) -0.0082(15)
    C24 0.0309(13) 0.0313(13) 0.0325(13) -0.0025(10) -0.0015(10) 0.0001(11)
    C25 0.0581(19) 0.0387(16) 0.0369(15) 0.0006(14) -0.0044(14) -0.0110(12)
    C26 0.0351(14) 0.0369(14) 0.0440(16) -0.0066(11) -0.0027(12) -0.0084(12)
_geom_special_details
;
All e.s.d.'s (except the e.s.d. in the dihedral angle between two l.s. planes)
are estimated using the full covariance matrix. The cell e.s.d.'s are taken
into account individually in the estimation of e.s.d.'s in distances, angles
and torsion angles; correlations between e.s.d.'s in cell parameters are only
used when they are defined by crystal symmetry. An approximate (isotropic)
treatment of cell e.s.d.'s is used for estimating e.s.d.'s involving l.s.
planes.
;
loop_
    _geom_bond_atom_site_label_1
    _geom_bond_atom_site_label_2
    _geom_bond_site_symmetry_2
    _geom_bond_distance
    _geom_bond_publ_flag
    O1 C24 . 1.202(3) ?
    O2 C24 . 1.337(3) ?
    O2 C25 . 1.442(3) ?
    N1 C1 . 1.379(3) ?
    N1 C4 . 1.368(3) ?
    N1 C17 . 1.465(3) ?
    C1 C2 . 1.377(4) ?
    C1 C26 . 1.499(4) ?
    C2 C3 . 1.433(3) ?
    C2 C5 . 1.477(4) ?
    C3 C4 . 1.388(4) ?
    C3 C24 . 1.465(4) ?
    C4 C11 . 1.482(4) ?
    C5 C6 . 1.394(4) ?
    C5 C10 . 1.395(4) ?
    C6 H6 . 0.9500 ?
    C6 C7 . 1.387(4) ?
    C7 H7 . 0.9500 ?
    C7 C8 . 1.381(5) ?
    C8 H8 . 0.9500 ?
    C8 C9 . 1.385(5) ?
    C9 H9 . 0.9500 ?
    C9 C10 . 1.385(4) ?
    C10 H10 . 0.9500 ?
    C11 C12 . 1.394(4) ?
    C11 C16 . 1.386(4) ?
    C12 H12 . 0.9500 ?
    C12 C13 . 1.381(4) ?
    C13 H13 . 0.9500 ?
    C13 C14 . 1.376(4) ?
    C14 H14 . 0.9500 ?
    C14 C15 . 1.378(4) ?
    C15 H15 . 0.9500 ?
    C15 C16 . 1.390(4) ?
    C16 H16 . 0.9500 ?
    C17 H17A . 0.9900 ?
    C17 H17B . 0.9900 ?
    C17 C18 . 1.511(4) ?
    C18 C19 . 1.381(4) ?
    C18 C23 . 1.381(4) ?
    C19 H19 . 0.9500 ?
    C19 C20 . 1.392(5) ?
    C20 H20 . 0.9500 ?
    C20 C21 . 1.380(6) ?
    C21 H21 . 0.9500 ?
    C21 C22 . 1.374(6) ?
    C22 H22 . 0.9500 ?
    C22 C23 . 1.383(5) ?
    C23 H23 . 0.9500 ?
    C25 H25A . 0.9800 ?
    C25 H25B . 0.9800 ?
    C25 H25C . 0.9800 ?
    C26 H26A . 0.9800 ?
    C26 H26B . 0.9800 ?
    C26 H26C . 0.9800 ?
loop_
    _geom_angle_atom_site_label_1
    _geom_angle_atom_site_label_2
    _geom_angle_atom_site_label_3
    _geom_angle_site_symmetry_1
    _geom_angle_site_symmetry_3
    _geom_angle
    _geom_angle_publ_flag
    C24 O2 C25 . . 116.0(2) ?
    C1 N1 C17 . . 124.5(2) ?
    C4 N1 C1 . . 109.9(2) ?
    C4 N1 C17 . . 125.6(2) ?
    N1 C1 C26 . . 121.2(2) ?
    C2 C1 N1 . . 108.3(2) ?
    C2 C1 C26 . . 130.3(3) ?
    C1 C2 C3 . . 106.6(2) ?
    C1 C2 C5 . . 124.3(2) ?
    C3 C2 C5 . . 128.8(2) ?
    C2 C3 C24 . . 129.3(2) ?
    C4 C3 C2 . . 107.7(2) ?
    C4 C3 C24 . . 123.0(2) ?
    N1 C4 C3 . . 107.4(2) ?
    N1 C4 C11 . . 122.5(2) ?
    C3 C4 C11 . . 129.8(2) ?
    C6 C5 C2 . . 120.8(2) ?
    C6 C5 C10 . . 118.2(2) ?
    C10 C5 C2 . . 120.9(2) ?
    C5 C6 H6 . . 119.6 ?
    C7 C6 C5 . . 120.9(3) ?
    C7 C6 H6 . . 119.6 ?
    C6 C7 H7 . . 119.8 ?
    C8 C7 C6 . . 120.3(3) ?
    C8 C7 H7 . . 119.8 ?
    C7 C8 H8 . . 120.3 ?
    C7 C8 C9 . . 119.4(3) ?
    C9 C8 H8 . . 120.3 ?
    C8 C9 H9 . . 119.7 ?
    C10 C9 C8 . . 120.5(3) ?
    C10 C9 H9 . . 119.7 ?
    C5 C10 H10 . . 119.7 ?
    C9 C10 C5 . . 120.6(3) ?
    C9 C10 H10 . . 119.7 ?
    C12 C11 C4 . . 119.8(2) ?
    C16 C11 C4 . . 121.5(2) ?
    C16 C11 C12 . . 118.7(3) ?
    C11 C12 H12 . . 119.7 ?
    C13 C12 C11 . . 120.5(3) ?
    C13 C12 H12 . . 119.7 ?
    C12 C13 H13 . . 119.8 ?
    C14 C13 C12 . . 120.4(3) ?
    C14 C13 H13 . . 119.8 ?
    C13 C14 H14 . . 120.1 ?
    C13 C14 C15 . . 119.8(3) ?
    C15 C14 H14 . . 120.1 ?
    C14 C15 H15 . . 119.9 ?
    C14 C15 C16 . . 120.2(3) ?
    C16 C15 H15 . . 119.9 ?
    C11 C16 C15 . . 120.4(3) ?
    C11 C16 H16 . . 119.8 ?
    C15 C16 H16 . . 119.8 ?
    N1 C17 H17A . . 108.6 ?
    N1 C17 H17B . . 108.6 ?
    N1 C17 C18 . . 114.8(2) ?
    H17A C17 H17B . . 107.5 ?
    C18 C17 H17A . . 108.6 ?
    C18 C17 H17B . . 108.6 ?
    C19 C18 C17 . . 123.0(3) ?
    C23 C18 C17 . . 118.1(3) ?
    C23 C18 C19 . . 118.9(3) ?
    C18 C19 H19 . . 119.9 ?
    C18 C19 C20 . . 120.3(3) ?
    C20 C19 H19 . . 119.9 ?
    C19 C20 H20 . . 119.8 ?
    C21 C20 C19 . . 120.3(4) ?
    C21 C20 H20 . . 119.8 ?
    C20 C21 H21 . . 120.4 ?
    C22 C21 C20 . . 119.3(3) ?
    C22 C21 H21 . . 120.4 ?
    C21 C22 H22 . . 119.8 ?
    C21 C22 C23 . . 120.5(4) ?
    C23 C22 H22 . . 119.8 ?
    C18 C23 C22 . . 120.7(4) ?
    C18 C23 H23 . . 119.6 ?
    C22 C23 H23 . . 119.6 ?
    O1 C24 O2 . . 122.4(3) ?
    O1 C24 C3 . . 125.0(3) ?
    O2 C24 C3 . . 112.6(2) ?
    O2 C25 H25A . . 109.5 ?
    O2 C25 H25B . . 109.5 ?
    O2 C25 H25C . . 109.5 ?
    H25A C25 H25B . . 109.5 ?
    H25A C25 H25C . . 109.5 ?
    H25B C25 H25C . . 109.5 ?
    C1 C26 H26A . . 109.5 ?
    C1 C26 H26B . . 109.5 ?
    C1 C26 H26C . . 109.5 ?
    H26A C26 H26B . . 109.5 ?
    H26A C26 H26C . . 109.5 ?
    H26B C26 H26C . . 109.5 ?
loop_
    _geom_torsion_atom_site_label_1
    _geom_torsion_atom_site_label_2
    _geom_torsion_atom_site_label_3
    _geom_torsion_atom_site_label_4
    _geom_torsion_site_symmetry_1
    _geom_torsion_site_symmetry_2
    _geom_torsion_site_symmetry_3
    _geom_torsion_site_symmetry_4
    _geom_torsion
    _geom_torsion_publ_flag
    N1 C1 C2 C3 . . . . -0.3(3) ?
    N1 C1 C2 C5 . . . . -175.1(2) ?
    N1 C4 C11 C12 . . . . 105.7(3) ?
    N1 C4 C11 C16 . . . . -74.9(4) ?
    N1 C17 C18 C19 . . . . 21.3(4) ?
    N1 C17 C18 C23 . . . . -161.1(3) ?
    C1 N1 C4 C3 . . . . 0.5(3) ?
    C1 N1 C4 C11 . . . . -174.4(2) ?
    C1 N1 C17 C18 . . . . 80.0(3) ?
    C1 C2 C3 C4 . . . . 0.6(3) ?
    C1 C2 C3 C24 . . . . -179.0(3) ?
    C1 C2 C5 C6 . . . . -59.7(4) ?
    C1 C2 C5 C10 . . . . 118.3(3) ?
    C2 C3 C4 N1 . . . . -0.7(3) ?
    C2 C3 C4 C11 . . . . 173.8(3) ?
    C2 C3 C24 O1 . . . . 157.7(3) ?
    C2 C3 C24 O2 . . . . -22.4(4) ?
    C2 C5 C6 C7 . . . . 177.4(3) ?
    C2 C5 C10 C9 . . . . -177.5(3) ?
    C3 C2 C5 C6 . . . . 126.6(3) ?
    C3 C2 C5 C10 . . . . -55.4(4) ?
    C3 C4 C11 C12 . . . . -67.9(4) ?
    C3 C4 C11 C16 . . . . 111.5(3) ?
    C4 N1 C1 C2 . . . . -0.1(3) ?
    C4 N1 C1 C26 . . . . -175.3(2) ?
    C4 N1 C17 C18 . . . . -101.5(3) ?
    C4 C3 C24 O1 . . . . -21.8(4) ?
    C4 C3 C24 O2 . . . . 158.1(2) ?
    C4 C11 C12 C13 . . . . 178.4(3) ?
    C4 C11 C16 C15 . . . . -179.3(3) ?
    C5 C2 C3 C4 . . . . 175.1(2) ?
    C5 C2 C3 C24 . . . . -4.4(4) ?
    C5 C6 C7 C8 . . . . -0.2(5) ?
    C6 C5 C10 C9 . . . . 0.5(4) ?
    C6 C7 C8 C9 . . . . 1.1(5) ?
    C7 C8 C9 C10 . . . . -1.2(5) ?
    C8 C9 C10 C5 . . . . 0.4(5) ?
    C10 C5 C6 C7 . . . . -0.6(4) ?
    C11 C12 C13 C14 . . . . 0.9(5) ?
    C12 C11 C16 C15 . . . . 0.1(4) ?
    C12 C13 C14 C15 . . . . 0.0(5) ?
    C13 C14 C15 C16 . . . . -0.9(4) ?
    C14 C15 C16 C11 . . . . 0.8(5) ?
    C16 C11 C12 C13 . . . . -1.0(4) ?
    C17 N1 C1 C2 . . . . 178.6(2) ?
    C17 N1 C1 C26 . . . . 3.4(4) ?
    C17 N1 C4 C3 . . . . -178.2(2) ?
    C17 N1 C4 C11 . . . . 6.9(4) ?
    C17 C18 C19 C20 . . . . 177.1(3) ?
    C17 C18 C23 C22 . . . . -176.7(3) ?
    C18 C19 C20 C21 . . . . 0.0(5) ?
    C19 C18 C23 C22 . . . . 0.9(5) ?
    C19 C20 C21 C22 . . . . -0.1(6) ?
    C20 C21 C22 C23 . . . . 0.6(6) ?
    C21 C22 C23 C18 . . . . -1.0(6) ?
    C23 C18 C19 C20 . . . . -0.4(5) ?
    C24 C3 C4 N1 . . . . 178.9(2) ?
    C24 C3 C4 C11 . . . . -6.7(4) ?
    C25 O2 C24 O1 . . . . 1.6(4) ?
    C25 O2 C24 C3 . . . . -178.3(2) ?
    C26 C1 C2 C3 . . . . 174.3(3) ?
    C26 C1 C2 C5 . . . . -0.6(4) ?
loop_
    _geom_hbond_atom_site_label_D
    _geom_hbond_atom_site_label_H
    _geom_hbond_atom_site_label_A
    _geom_hbond_site_symmetry_A
    _geom_hbond_distance_DH
    _geom_hbond_distance_HA
    _geom_hbond_distance_DA
    _geom_hbond_angle_DHA
    C17 H17B O1 4_746 0.99 2.56 3.177(3) 120
    C26 H26A O2 4_646 0.98 2.59 3.383(3) 138
_shelxl_version_number         .000002012
_iucr_refine_instructions_details
;
TITL JML-4 in P212121 #19
CELL 1.54184 8.80556 10.6638 21.83152 90 90 90
ZERR 4 0.00021 0.00023 0.00052 0 0 0
LATT -1
SYMM 0.5-X,-Y,0.5+Z
SYMM 0.5+X,0.5-Y,-Z
SYMM -X,0.5+Y,0.5-Z
SFAC C H N O
UNIT 104 92 4 8
EQIV $1 1-X,-0.5+Y,1.5-Z
EQIV $2 2-X,-0.5+Y,1.5-Z
L.S. 15
PLAN  10
TEMP -100(2)
HTAB C26 O2_$1
HTAB C17 O1_$2
REM reset to P212121 #19
BOND $H
CONF
fmap 2
acta
OMIT 1 13 1
REM <HKL>C:\Documents%20and%20Settings\jjasinsk\Desktop\Milikan%20Done%20Files
REM \olex2-JML-4-SPM-Done\JML-4.hkl</HKL>
WGHT    0.069100
FVAR       7.26714
O1    4    0.944527    0.420577    0.845210    11.00000    0.03658    0.07513 =
         0.06762   -0.03424    0.00583   -0.01740
O2    4    0.707669    0.438200    0.879726    11.00000    0.03704    0.03984 =
         0.04112   -0.01315    0.00070   -0.00067
N1    3    0.736149    0.168939    0.720208    11.00000    0.03209    0.03291 =
         0.02944   -0.00420   -0.00199   -0.00042
C1    1    0.610588    0.144398    0.755976    11.00000    0.02959    0.03070 =
         0.03240   -0.00017   -0.00311   -0.00074
C2    1    0.616219    0.220871    0.806728    11.00000    0.02842    0.02759 =
         0.02992    0.00158   -0.00375    0.00082
C3    1    0.751850    0.294274    0.801248    11.00000    0.02829    0.02727 =
         0.03076   -0.00021   -0.00296    0.00150
C4    1    0.822741    0.260284    0.746929    11.00000    0.03009    0.03035 =
         0.03251   -0.00152   -0.00161    0.00056
C5    1    0.507413    0.215211    0.858153    11.00000    0.03181    0.02633 =
         0.03385   -0.00311    0.00083   -0.00252
C6    1    0.352758    0.234812    0.848484    11.00000    0.03288    0.03876 =
         0.03816    0.00082   -0.00209   -0.00158
AFIX  43
H6    2    0.317413    0.255402    0.808619    11.00000   -1.20000
AFIX   0
C7    1    0.249791    0.224647    0.896308    11.00000    0.03033    0.04799 =
         0.05690   -0.00265    0.00584   -0.00029
AFIX  43
H7    2    0.144779    0.238522    0.888985    11.00000   -1.20000
AFIX   0
C8    1    0.299143    0.194457    0.954521    11.00000    0.04830    0.04667 =
         0.04523   -0.00433    0.01802   -0.00682
AFIX  43
H8    2    0.228393    0.186068    0.987117    11.00000   -1.20000
AFIX   0
C9    1    0.452778    0.176534    0.964914    11.00000    0.05458    0.05105 =
         0.03166    0.00179    0.00466   -0.00353
AFIX  43
H9    2    0.487588    0.157332    1.005020    11.00000   -1.20000
AFIX   0
C10   1    0.556071    0.186374    0.917324    11.00000    0.03489    0.04034 =
         0.03542    0.00078   -0.00043   -0.00207
AFIX  43
H10   2    0.661073    0.173364    0.925038    11.00000   -1.20000
AFIX   0
C11   1    0.957965    0.314920    0.716602    11.00000    0.03209    0.03503 =
         0.02847   -0.00509   -0.00003   -0.00263
C12   1    0.950497    0.435405    0.691969    11.00000    0.04092    0.03538 =
         0.04426   -0.00569    0.00410   -0.00042
AFIX  43
H12   2    0.857963    0.481052    0.693826    11.00000   -1.20000
AFIX   0
C13   1    1.076544    0.488883    0.664898    11.00000    0.05174    0.03593 =
         0.04357    0.00066    0.00504   -0.00724
AFIX  43
H13   2    1.070611    0.571502    0.648798    11.00000   -1.20000
AFIX   0
C14   1    1.210713    0.423177    0.661109    11.00000    0.04116    0.05081 =
         0.03197   -0.00525    0.00681   -0.01280
AFIX  43
H14   2    1.297188    0.460350    0.642473    11.00000   -1.20000
AFIX   0
C15   1    1.219276    0.303277    0.684430    11.00000    0.03155    0.05287 =
         0.04127   -0.00340    0.00216    0.00127
AFIX  43
H15   2    1.311383    0.257328    0.681320    11.00000   -1.20000
AFIX   0
C16   1    1.093471    0.249420    0.712489    11.00000    0.03512    0.04016 =
         0.04062    0.00518   -0.00151    0.00095
AFIX  43
H16   2    1.100450    0.167158    0.728953    11.00000   -1.20000
AFIX   0
C17   1    0.771780    0.103917    0.662891    11.00000    0.03647    0.03728 =
         0.03275   -0.00794   -0.00051    0.00379
AFIX  23
H17A  2    0.750770    0.013405    0.668361    11.00000   -1.20000
H17B  2    0.881758    0.113126    0.654617    11.00000   -1.20000
AFIX   0
C18   1    0.684722    0.149990    0.607666    11.00000    0.03376    0.04135 =
         0.03195    0.00019    0.00472   -0.00472
C19   1    0.618336    0.267224    0.604865    11.00000    0.04487    0.04585 =
         0.04434    0.00185    0.00270   -0.00214
AFIX  43
H19   2    0.622476    0.321286    0.639411    11.00000   -1.20000
AFIX   0
C20   1    0.545387    0.306500    0.551633    11.00000    0.05809    0.06152 =
         0.05985    0.02435   -0.00403   -0.00487
AFIX  43
H20   2    0.500004    0.387255    0.550034    11.00000   -1.20000
AFIX   0
C21   1    0.538669    0.228729    0.501186    11.00000    0.06941    0.09357 =
         0.03739    0.02448   -0.00508   -0.01632
AFIX  43
H21   2    0.488778    0.255451    0.464878    11.00000   -1.20000
AFIX   0
C22   1    0.604926    0.112223    0.504043    11.00000    0.08643    0.09035 =
         0.02954   -0.00452   -0.00088   -0.01282
AFIX  43
H22   2    0.601568    0.058451    0.469375    11.00000   -1.20000
AFIX   0
C23   1    0.676486    0.072662    0.557035    11.00000    0.06432    0.05817 =
         0.03617   -0.00816    0.00423    0.00055
AFIX  43
H23   2    0.720464   -0.008622    0.558616    11.00000   -1.20000
AFIX   0
C24   1    0.813658    0.388838    0.843079    11.00000    0.03090    0.03127 =
         0.03253    0.00007   -0.00153   -0.00251
C25   1    0.758672    0.534788    0.921136    11.00000    0.05807    0.03868 =
         0.03694   -0.01100   -0.00440    0.00059
AFIX 137
H25A  2    0.797368    0.606142    0.897542    11.00000   -1.50000
H25B  2    0.839744    0.501554    0.947256    11.00000   -1.50000
H25C  2    0.673562    0.562300    0.946748    11.00000   -1.50000
AFIX   0
C26   1    0.502167    0.041190    0.739907    11.00000    0.03513    0.03685 =
         0.04403   -0.00845   -0.00266   -0.00662
AFIX 137
H26A  2    0.460629    0.055994    0.698894    11.00000   -1.50000
H26B  2    0.419179    0.039412    0.769805    11.00000   -1.50000
H26C  2    0.555792   -0.039329    0.740514    11.00000   -1.50000
AFIX   0
HKLF 4
REM  JML-4 in P212121 #19
REM R1 =  0.0439 for    3525 Fo > 4sig(Fo)  and  0.0512 for all    3991 data
REM    264 parameters refined using      0 restraints
END
WGHT      0.0688      0.0000
REM Highest difference peak  0.236,  deepest hole -0.201,  1-sigma level  0.062
Q1    1   1.1143  0.5796  0.6662  11.00000  0.05    0.24
Q2    1   0.8407 -0.0860  0.6589  11.00000  0.05    0.22
Q3    1   1.2020  0.6283  0.6680  11.00000  0.05    0.21
Q4    1   0.9253  0.5146  0.8425  11.00000  0.05    0.21
Q5    1   0.8935  0.4694  0.8201  11.00000  0.05    0.20
Q6    1   0.7581  0.3664  0.8076  11.00000  0.05    0.19
Q7    1   1.0167  0.2700  0.6966  11.00000  0.05    0.19
Q8    1   0.8934  0.2913  0.7247  11.00000  0.05    0.19
Q9    1   1.0766  0.6596  0.6608  11.00000  0.05    0.19
Q10   1   0.6017  0.0650  0.7567  11.00000  0.05    0.19
REM The information below was added by Olex2.
REM
REM R1 = 0.0439 for 3525 Fo > 4sig(Fo) and 0.0512 for all 12908 data
REM n/a parameters refined using n/a restraints
REM Highest difference peak 0.24, deepest hole -0.20
REM Mean Shift 0, Max Shift 0.
REM +++ Tabular Listing of Refinement Information +++
REM R1_all = 0.0512
REM R1_gt = 0.0439
REM wR_ref = 0.1193
REM GOOF = 1.057
REM Shift_max = 0
REM Shift_mean = 0
REM Reflections_all = 12908
REM Reflections_gt = 3525
REM Parameters = n/a
REM Hole = 0.24
REM Peak = -0.20
REM Flack = n/a
;
