# Supplementary material for: Methyl 1-benzyl-5-methyl-2,4-diphenyl-1H-pyrrole-3-carboxyl­ate
Source: Acta Crystallogr Sect E Struct Rep Online. 2014 Feb 22;70(Pt 3):o338–9. doi: 10.1107/S1600536814003316 (PMC3998498; doi:10.1107/S1600536814003316)
Supplement: Supplementary file 2 [file e-70-0o338-Isup2.hkl]

#
# h,k,l, Fc-squared, Fo-squared, sigma(Fo-squared), status flag
#
data_I
_shelx_refln_list_code          4
_shelx_F_calc_maximum      142.60
_exptl_crystal_F_000       808.00
_reflns_d_resolution_high  0.8080

loop_
 _space_group_symop_operation_xyz
 'x, y, z'
 '-x+1/2, -y, z+1/2'
 'x+1/2, -y+1/2, -z'
 '-x, y+1/2, -z+1/2'

_cell_length_a     8.8056
_cell_length_b    10.6638
_cell_length_c    21.8315
_cell_angle_alpha  90.000
_cell_angle_beta   90.000
_cell_angle_gamma  90.000

_shelx_F_squared_multiplier     1.000

loop_
 _refln_index_h
 _refln_index_k
 _refln_index_l
 _refln_F_squared_calc
 _refln_F_squared_meas
 _refln_F_squared_sigma
 _refln_observed_status
   2   0   0       2249.23       1961.17        29.59 o
   4   0   0       3930.35       3989.82        63.24 o
   6   0   0        612.46        697.97        34.44 o
   8   0   0         18.66         18.97         7.69 o
  10   0   0          3.48         53.52        11.67 o
   1   1   0        193.26        167.05         3.66 o
   2   1   0       4029.90       3824.94        30.47 o
   3   1   0          2.33          4.09         2.25 o
   4   1   0        341.03        379.05        14.02 o
   5   1   0        381.14        462.60        17.73 o
   6   1   0        178.06        190.06        16.95 o
   7   1   0        307.70        272.95        16.50 o
   8   1   0        503.21        438.90        22.18 o
   9   1   0         13.08          8.56         4.28 o
  10   1   0        119.54        152.56        11.51 o
   0   2   0      17417.61      14994.35       130.76 o
   1   2   0      20335.70      18667.00        55.38 o
   2   2   0          4.53          2.81         1.07 o
   3   2   0        138.22        131.13         4.02 o
   4   2   0         69.50         73.48         6.45 o
   5   2   0        211.83        269.65        13.77 o
   6   2   0          7.35          7.49         3.18 o
   7   2   0         97.58        115.69         6.22 o
   8   2   0        212.84        203.92        20.68 o
   9   2   0         34.37         23.23         5.49 o
  10   2   0         34.70         33.70         5.71 o
   1   3   0        620.18        603.04         7.43 o
   2   3   0        157.40        141.98         4.20 o
   3   3   0        323.50        347.55         8.78 o
   4   3   0       5008.30       5238.46        65.09 o
   5   3   0         16.87         19.60         3.40 o
   6   3   0          4.02          5.56         3.12 o
   7   3   0        214.72        215.68         9.34 o
   8   3   0          0.25          0.15         2.68 o
   9   3   0          5.00          5.64         2.88 o
  10   3   0         20.89         27.86         3.83 o
   0   4   0       3097.18       3112.03        55.82 o
   1   4   0        144.51        164.52         5.70 o
   2   4   0        200.96        243.84         6.47 o
   3   4   0        503.15        510.72        11.18 o
   4   4   0          5.71          4.26         3.10 o
   5   4   0        487.75        502.50        28.81 o
   6   4   0          3.05          1.53         3.68 o
   7   4   0        125.99        124.92         8.24 o
   8   4   0        175.34        180.22        11.38 o
   9   4   0         97.54        119.47         8.69 o
  10   4   0          3.93          2.22         1.98 o
   1   5   0        652.19        705.68        14.45 o
   2   5   0         14.86         14.05         3.07 o
   3   5   0        420.87        435.19        14.67 o
   4   5   0          4.38          0.16         2.49 o
   5   5   0          3.98          1.64         2.80 o
   6   5   0          5.25          4.68         2.06 o
   7   5   0         93.51         89.07         8.44 o
   8   5   0         71.90         68.27         9.24 o
   9   5   0         66.38         63.94         7.88 o
  10   5   0         34.57         39.74         6.32 o
   0   6   0       1085.48       1112.80        27.72 o
   1   6   0       1208.21       1278.28        25.00 o
   2   6   0        151.45        126.76         8.38 o
   3   6   0        437.21        444.03        20.50 o
   4   6   0        130.06        142.47        10.13 o
   5   6   0        124.82        117.57         9.55 o
   6   6   0         92.45         99.82         6.28 o
   7   6   0          3.63          6.19         2.79 o
   8   6   0          0.08         -1.72         3.60 o
   9   6   0          3.24          6.46         3.39 o
   1   7   0       1143.83       1156.78        29.00 o
   2   7   0         48.44         44.02         6.77 o
   3   7   0          5.16          3.81         3.69 o
   4   7   0        618.71        623.94        27.31 o
   5   7   0        231.98        211.69         8.41 o
   6   7   0        178.40        170.76         9.03 o
   7   7   0          6.76          5.83         2.66 o
   8   7   0          0.34         -1.03         3.56 o
   9   7   0          2.33          0.64         2.05 o
   0   8   0        606.24        595.01        35.82 o
   1   8   0         13.61         18.98         4.07 o
   2   8   0         10.79         17.93         3.67 o
   3   8   0         22.01         16.47         3.44 o
   4   8   0       1048.33        993.58        20.71 o
   5   8   0         46.54         49.57         5.64 o
   6   8   0         25.73         19.83         3.80 o
   7   8   0          5.92          1.08         3.37 o
   8   8   0         43.84         36.08         4.25 o
   1   9   0         68.87         68.10         5.13 o
   2   9   0         51.33         38.27         5.00 o
   3   9   0        299.96        285.14        14.92 o
   4   9   0        241.24        237.60        11.48 o
   5   9   0        135.11        158.70        11.07 o
   6   9   0          4.28          1.78         3.01 o
   7   9   0          3.67         -0.07         2.96 o
   0  10   0          0.03         -1.69         3.61 o
   1  10   0          0.49         -2.53         2.53 o
   2  10   0          0.01         -1.84         3.53 o
   3  10   0         18.53         16.20         3.78 o
   4  10   0        160.69        155.94         9.16 o
   5  10   0          1.21          1.16         2.56 o
   6  10   0         44.56         47.59         4.35 o
   7  10   0        120.22        133.81        14.11 o
   1  11   0        126.00        127.58         8.07 o
   2  11   0          7.35          8.57         3.63 o
   3  11   0        179.03        175.75        10.78 o
   4  11   0        231.56        252.06        12.00 o
   5  11   0         11.75          6.77         2.97 o
   0  12   0          0.00          6.80         5.48 o
   1  12   0          6.66          2.25         6.57 o
   2  12   0          0.01          2.06         2.82 o
   3  12   0          8.73          5.04         2.63 o
   4  12   0         58.99        114.41         7.69 o
   1  13   0         25.74        123.43        10.77 o
   1   0   1         95.14         85.62         3.11 o
   2   0   1      11288.53      10823.94       174.51 o
   3   0   1         48.55         62.34         5.04 o
   4   0   1          1.70          4.59         2.71 o
   5   0   1          2.27          1.70         2.83 o
   6   0   1        194.70        188.59        12.88 o
   7   0   1       1045.80       1051.38        94.57 o
   8   0   1          3.76          2.32         3.89 o
   9   0   1        283.63        287.75        17.84 o
  10   0   1          8.75         19.86         9.19 o
 -10   1   1         21.86         24.28         5.17 o
  -9   1   1         41.56         40.68         7.23 o
  -8   1   1        158.47        146.25        13.04 o
  -7   1   1         59.11         54.98         5.41 o
  -6   1   1          4.30          3.46         2.99 o
  -5   1   1        299.28        400.81        16.45 o
  -4   1   1        677.35        793.88        31.18 o
  -3   1   1       1388.85       1418.76        64.02 o
  -2   1   1        889.92        831.69        10.96 o
  -1   1   1       5029.07       4869.56        69.63 o
   0   1   1          2.29          1.59         0.64 o
   1   1   1       5034.72       4585.95        21.23 o
   2   1   1        888.18        860.95        13.19 o
   3   1   1       1394.05       1462.66        23.18 o
   4   1   1        681.87        772.75        31.21 o
   5   1   1        296.98        397.58        16.58 o
   6   1   1          4.33          2.94         2.95 o
   7   1   1         59.24         60.71         6.36 o
   8   1   1        159.45        155.18        13.50 o
   9   1   1         40.76         41.58         7.22 o
  10   1   1         22.08         20.20         6.05 o
 -10   2   1         35.41         40.66         8.38 o
  -9   2   1         50.72         52.33         7.64 o
  -8   2   1        380.28        392.92        16.99 o
  -7   2   1         38.28         31.25         5.03 o
  -6   2   1         54.72         67.20         7.70 o
  -5   2   1        399.16        391.80        31.86 o
  -4   2   1        146.16        184.35         9.92 o
  -3   2   1        785.35        857.77        11.89 o
  -2   2   1        516.61        521.85        12.95 o
  -1   2   1      10327.83       9569.00        39.35 o
   0   2   1         50.23         44.19         1.92 o
   1   2   1      10326.62       9423.47        27.94 o
   2   2   1        515.10        518.12         7.36 o
   3   2   1        790.54        844.90        22.80 o
   4   2   1        144.43        196.76         8.32 o
   5   2   1        397.24        412.53        26.65 o
   6   2   1         54.97         62.45         7.68 o
   7   2   1         38.53         35.33         3.32 o
   8   2   1        381.94        388.49        16.91 o
   9   2   1         50.12         48.67         6.05 o
  10   2   1         35.19         47.62         6.53 o
 -10   3   1          9.33         11.38         2.93 o
  -9   3   1         26.92         30.20         4.71 o
  -8   3   1         90.97         79.60         7.82 o
  -7   3   1         39.60         35.54         4.15 o
  -6   3   1         14.09         16.15         4.84 o
  -5   3   1        145.46        150.91        11.62 o
  -4   3   1         85.55         94.87         6.20 o
  -3   3   1        146.54        164.81         6.74 o
  -2   3   1       3084.79       3003.50        19.57 o
  -1   3   1       4745.87       4437.93        25.75 o
   0   3   1       2379.59       2229.77        33.26 o
   1   3   1       4760.06       4454.17        35.35 o
   2   3   1       3079.78       3009.18        43.51 o
   3   3   1        147.55        165.53         5.24 o
   4   3   1         85.38        100.24         6.67 o
   5   3   1        145.92        143.88         8.84 o
   6   3   1         13.90         16.23         3.60 o
   7   3   1         39.28         33.86         3.79 o
   8   3   1         90.67         85.59         6.89 o
   9   3   1         27.17         23.56         4.28 o
  10   3   1          9.09          9.19         2.54 o
 -10   4   1         14.94         14.14         3.92 o
  -9   4   1         31.26         31.33         4.82 o
  -8   4   1         73.48         71.63         9.44 o
  -7   4   1        144.93        137.49        10.03 o
  -6   4   1         50.87         43.86         7.41 o
  -5   4   1        213.26        234.33        15.17 o
  -4   4   1        158.95        154.30        11.11 o
  -3   4   1        848.86        909.92        16.20 o
  -2   4   1          3.42          3.32         1.46 o
  -1   4   1         81.13         79.55         4.15 o
   0   4   1       2310.97       2262.40        25.34 o
   1   4   1         79.48         74.94         3.80 o
   2   4   1          3.29          2.75         1.22 o
   3   4   1        851.22        878.88        19.41 o
   4   4   1        159.93        162.07        11.04 o
   5   4   1        211.44        226.46        14.97 o
   6   4   1         51.17         53.28         7.95 o
   7   4   1        144.03        118.33         9.55 o
   8   4   1         73.53         68.66         7.23 o
   9   4   1         31.81         34.13         5.11 o
  10   4   1         14.85         20.08         3.94 o
  -9   5   1          3.32          8.44         3.88 o
  -8   5   1          7.76          8.37         4.02 o
  -7   5   1        137.14        125.39        10.05 o
  -6   5   1          3.21          1.40         1.89 o
  -5   5   1         14.69         14.45         3.87 o
  -4   5   1         28.02         29.11         4.56 o
  -3   5   1         69.40         74.27         5.14 o
  -2   5   1        290.67        310.47         8.34 o
  -1   5   1       1389.40       1405.58        20.12 o
   0   5   1         82.50         83.10         7.55 o
   1   5   1       1386.07       1416.75        20.75 o
   2   5   1        291.55        316.76        11.91 o
   3   5   1         69.36         68.78         5.05 o
   4   5   1         28.35         24.11         4.13 o
   5   5   1         14.39         17.37         4.08 o
   6   5   1          3.19         -0.69         2.84 o
   7   5   1        136.92        127.64         9.94 o
   8   5   1          7.39         11.54         3.75 o
   9   5   1          3.39          8.80         6.46 o
  10   5   1         48.78         61.04         7.83 o
  -9   6   1          4.30          2.39         2.67 o
  -8   6   1         76.99         74.12         9.23 o
  -7   6   1        156.01        137.87        11.00 o
  -6   6   1        293.48        256.87         9.98 o
  -5   6   1         34.23         29.95         3.83 o
  -4   6   1         32.26         28.88         4.89 o
  -3   6   1        335.13        320.82        17.46 o
  -2   6   1        386.15        388.66        14.24 o
  -1   6   1        214.39        208.84        10.13 o
   0   6   1        207.57        271.55        11.33 o
   1   6   1        213.38        219.52        10.63 o
   2   6   1        386.16        399.26        14.65 o
   3   6   1        333.11        327.83        13.67 o
   4   6   1         31.90         29.13         6.11 o
   5   6   1         34.12         36.01         4.76 o
   6   6   1        293.58        260.82        10.83 o
   7   6   1        156.24        138.15         9.25 o
   8   6   1         76.49         80.18        12.20 o
   9   6   1          4.32          8.07         3.72 o
  -9   7   1         36.92         39.09         4.94 o
  -8   7   1         80.61         65.77         6.28 o
  -7   7   1         21.55         21.45         3.80 o
  -6   7   1          7.90          5.73         2.35 o
  -5   7   1        162.26        134.71         7.33 o
  -4   7   1        601.40        592.20        26.47 o
  -3   7   1         69.87         59.35         6.46 o
  -2   7   1         74.54         77.01         8.64 o
  -1   7   1        122.74        141.80         9.15 o
   0   7   1         50.27         46.33         4.66 o
   1   7   1        123.88        138.81         9.31 o
   2   7   1         74.45         76.64         6.97 o
   3   7   1         68.64         66.26         6.80 o
   4   7   1        601.33        602.17        36.69 o
   5   7   1        163.17        145.74         6.99 o
   6   7   1          7.82          8.82         2.19 o
   7   7   1         21.45         25.54         4.66 o
   8   7   1         80.68         76.98         8.67 o
   9   7   1         37.51         43.85         5.95 o
  -8   8   1          7.12          3.40         2.85 o
  -7   8   1         17.74         13.52         4.83 o
  -6   8   1          9.07          9.31         3.13 o
  -5   8   1        112.61        104.80         7.34 o
  -4   8   1        103.14        100.52         6.77 o
  -3   8   1        230.49        226.54        11.09 o
  -2   8   1        154.31        148.62        15.50 o
  -1   8   1        205.06        203.84        14.94 o
   0   8   1        316.27        311.92        14.46 o
   1   8   1        204.46        192.67        10.06 o
   2   8   1        153.90        148.51        10.22 o
   3   8   1        232.35        225.67        17.86 o
   4   8   1        101.75        102.31         6.81 o
   5   8   1        113.40         99.64         6.79 o
   6   8   1          8.83         12.42         4.02 o
   7   8   1         18.04         20.93         5.49 o
   8   8   1          7.29          4.77         3.21 o
  -7   9   1          4.45         -0.21         2.46 o
  -6   9   1         17.18         12.58         3.57 o
  -5   9   1        324.77        327.52        15.79 o
  -4   9   1        111.33        117.70         8.24 o
  -3   9   1        213.82        216.10        13.10 o
  -2   9   1          9.82          5.16         2.89 o
  -1   9   1         29.61         23.99         3.25 o
   0   9   1        190.14        184.36         8.77 o
   1   9   1         29.78         19.63         2.84 o
   2   9   1          9.77          7.59         2.70 o
   3   9   1        214.15        210.89        13.73 o
   4   9   1        111.39        108.09         9.19 o
   5   9   1        323.85        334.11        15.68 o
   6   9   1         17.40         18.29         3.71 o
   7   9   1          4.48          2.19         2.66 o
  -7  10   1          5.93          4.81         2.33 o
  -6  10   1         18.60         16.19         3.60 o
  -5  10   1         54.11         64.38         4.99 o
  -4  10   1         14.80         18.43         3.73 o
  -3  10   1         52.15         50.25         5.70 o
  -2  10   1         88.07         73.75         7.76 o
  -1  10   1         58.62         64.34         5.89 o
   0  10   1        158.15        159.56         8.46 o
   1  10   1         58.15         55.95         5.10 o
   2  10   1         88.39         75.94         6.87 o
   3  10   1         52.16         49.35         5.60 o
   4  10   1         14.63         14.89         3.43 o
   5  10   1         53.54         56.66         6.49 o
   6  10   1         18.62         15.50         3.05 o
   7  10   1          6.02          5.73         3.57 o
  -5  11   1         13.96         17.44         4.31 o
  -4  11   1          3.94          4.76         2.67 o
  -3  11   1          8.12          8.39         3.36 o
  -2  11   1         23.04         24.41         4.68 o
  -1  11   1          9.96         10.09         3.46 o
   0  11   1         11.46          7.62         3.10 o
   1  11   1         10.18          9.71         3.09 o
   2  11   1         23.24         24.38         4.33 o
   3  11   1          7.95          8.85         3.19 o
   4  11   1          3.99          1.65         2.88 o
   5  11   1         14.23         25.17         4.51 o
  -4  12   1         24.11         56.88         5.70 o
  -3  12   1         35.58         42.68         7.98 o
  -2  12   1         21.43         23.88         3.95 o
  -1  12   1        110.51        120.07         8.12 o
   0  12   1         34.73         46.36        29.49 o
   1  12   1        109.68        116.67         7.50 o
   2  12   1         21.59         33.34         9.66 o
   3  12   1         35.78         39.27         5.32 o
   4  12   1         24.15         80.62        39.41 o
  -1  13   1         11.37         76.90         9.04 o
   0   0   2      10455.71      17955.65        76.13 o
   1   0   2        297.23        284.93         6.08 o
   2   0   2        443.57        414.38         7.56 o
   3   0   2          8.04         11.83         1.80 o
   4   0   2         25.39         16.23         4.00 o
   5   0   2        685.95        771.71        22.94 o
   6   0   2        187.75        202.37        13.44 o
   7   0   2          0.81         -0.63         3.34 o
   8   0   2        157.42        151.79        10.88 o
   9   0   2        184.45        188.88        14.61 o
  10   0   2         15.10         38.06         6.69 o
 -10   1   2         64.86         64.61         7.69 o
  -9   1   2         75.85         80.58         9.77 o
  -8   1   2        512.69        516.76        24.25 o
  -7   1   2        216.18        200.76        11.86 o
  -6   1   2        297.45        343.97        17.09 o
  -5   1   2        164.13        174.87        10.94 o
  -4   1   2        482.60        457.41        17.20 o
  -3   1   2       1190.69       1192.73        22.77 o
  -2   1   2       5996.99       5726.08        26.06 o
  -1   1   2       2424.31       2231.36        45.05 o
   0   1   2       2087.65       2132.61        15.55 o
   1   1   2       2427.30       2202.99        29.16 o
   2   1   2       5994.94       5532.11        28.20 o
   3   1   2       1186.01       1214.55        18.53 o
   4   1   2        481.63        412.36        14.97 o
   5   1   2        163.17        177.18         9.09 o
   6   1   2        296.08        320.95        16.81 o
   7   1   2        216.55        212.49         9.29 o
   8   1   2        508.31        512.06        16.87 o
   9   1   2         75.87         69.43         9.02 o
  10   1   2         64.89         69.07        10.34 o
 -10   2   2          9.65         10.21         2.96 o
  -9   2   2         43.64         40.16         6.97 o
  -8   2   2        105.15         97.97        10.71 o
  -7   2   2         10.00          5.31         2.59 o
  -6   2   2         38.78         38.25         9.06 o
  -5   2   2         62.95         60.98         6.71 o
  -4   2   2        938.75        924.67        21.39 o
  -3   2   2        203.87        190.02         6.08 o
  -2   2   2       6963.17       6712.02        38.13 o
  -1   2   2       6040.38       5728.46        62.79 o
   0   2   2         89.53        101.86         2.67 o
   1   2   2       6043.50       5697.22        36.45 o
   2   2   2       6962.54       6731.44        82.97 o
   3   2   2        204.84        196.17         5.61 o
   4   2   2        947.60        946.64        18.68 o
   5   2   2         62.05         59.76         7.06 o
   6   2   2         38.80         47.56         5.59 o
   7   2   2          9.90          6.79         1.91 o
   8   2   2        103.47         99.73         7.57 o
   9   2   2         44.15         44.65         5.91 o
  10   2   2          9.75         15.49         4.36 o
 -10   3   2          4.77          4.95         2.16 o
  -9   3   2         87.43         95.83         9.96 o
  -8   3   2        132.16        145.58        10.44 o
  -7   3   2        208.40        192.45        11.58 o
  -6   3   2          3.41          2.96         3.24 o
  -5   3   2          9.70          4.95         3.33 o
  -4   3   2        220.23        239.64        10.30 o
  -3   3   2        221.82        219.02         5.93 o
  -2   3   2        882.33        892.54        14.38 o
  -1   3   2       2163.29       2042.01        15.30 o
   0   3   2       2782.25       2775.19        31.10 o
   1   3   2       2163.07       2084.85        22.18 o
   2   3   2        881.05        894.02        10.80 o
   3   3   2        223.24        210.29         5.90 o
   4   3   2        220.22        223.54         9.88 o
   5   3   2         10.21          5.79         2.61 o
   6   3   2          3.53          1.95         2.64 o
   7   3   2        208.16        190.58         8.90 o
   8   3   2        132.87        138.56         7.76 o
   9   3   2         87.22         99.47         8.12 o
  10   3   2          4.83          2.90         1.79 o
 -10   4   2         35.44         38.83         4.81 o
  -9   4   2         63.41         60.87         6.26 o
  -8   4   2         12.95         10.29         3.59 o
  -7   4   2         34.28         34.65         4.49 o
  -6   4   2         58.74         71.09         9.29 o
  -5   4   2        178.89        187.86        13.48 o
  -4   4   2        280.35        310.60        12.35 o
  -3   4   2        627.95        610.07        11.66 o
  -2   4   2        257.21        256.43         9.18 o
  -1   4   2        167.78        155.63         4.56 o
   0   4   2        546.88        540.06        11.19 o
   1   4   2        167.38        157.91         4.92 o
   2   4   2        257.87        275.82         6.88 o
   3   4   2        630.33        603.61        14.99 o
   4   4   2        275.02        323.41        14.92 o
   5   4   2        178.94        214.54        11.19 o
   6   4   2         58.32         61.49         8.93 o
   7   4   2         34.24         24.68         5.28 o
   8   4   2         12.54          7.69         2.62 o
   9   4   2         63.59         57.42         6.24 o
  10   4   2         35.29         39.83         5.07 o
  -9   5   2         29.85         26.82         8.19 o
  -8   5   2         56.88         55.28         8.35 o
  -7   5   2         13.05         12.97         3.31 o
  -6   5   2         53.65         51.82         4.86 o
  -5   5   2        314.80        312.14        14.85 o
  -4   5   2         34.94         42.96         4.51 o
  -3   5   2        497.29        517.29        14.21 o
  -2   5   2        567.82        603.06        13.04 o
  -1   5   2        671.16        665.47        13.68 o
   0   5   2       8480.91       8206.35        54.06 o
   1   5   2        672.20        666.63        14.37 o
   2   5   2        566.11        594.48        16.45 o
   3   5   2        498.08        515.78        17.04 o
   4   5   2         35.41         37.77         5.13 o
   5   5   2        315.48        323.60        15.36 o
   6   5   2         54.03         55.43         6.44 o
   7   5   2         13.06         13.06         4.04 o
   8   5   2         57.60         50.48         6.53 o
   9   5   2         30.50         28.83         5.63 o
  10   5   2          1.58          0.72         2.41 o
  -9   6   2         73.41         69.98         7.37 o
  -8   6   2        108.28         97.34         8.93 o
  -7   6   2         96.66         94.59         7.49 o
  -6   6   2        100.67         89.80         7.51 o
  -5   6   2         49.42         43.05         3.53 o
  -4   6   2        313.39        327.59        14.68 o
  -3   6   2         94.34         85.43         7.15 o
  -2   6   2         37.46         38.88         6.12 o
  -1   6   2        523.52        603.24        16.80 o
   0   6   2        164.10        158.47         8.55 o
   1   6   2        527.67        581.01        17.36 o
   2   6   2         37.99         40.15         4.20 o
   3   6   2         94.41         89.14         7.25 o
   4   6   2        312.63        329.96        18.88 o
   5   6   2         50.19         41.37         4.09 o
   6   6   2        101.29         90.33         7.41 o
   7   6   2         97.11         86.42         7.35 o
   8   6   2        108.85        109.42        11.03 o
   9   6   2         73.18         71.35         8.06 o
  -9   7   2         33.42         40.72         4.90 o
  -8   7   2         40.50         38.99         3.77 o
  -7   7   2         57.90         56.24         5.86 o
  -6   7   2         66.59         60.21         5.58 o
  -5   7   2         83.91         82.63         6.40 o
  -4   7   2        375.62        391.76        12.24 o
  -3   7   2        102.66         79.07         7.48 o
  -2   7   2         76.58         78.95         9.25 o
  -1   7   2        213.70        229.88        15.39 o
   0   7   2        528.43        621.15        19.20 o
   1   7   2        213.75        239.22        10.46 o
   2   7   2         76.05         84.54         7.49 o
   3   7   2        102.82         84.91         7.74 o
   4   7   2        374.05        363.98        16.90 o
   5   7   2         83.49         81.40         5.56 o
   6   7   2         66.64         60.96         5.47 o
   7   7   2         58.00         63.05         8.87 o
   8   7   2         40.65         49.03         7.06 o
   9   7   2         33.40         36.75         4.82 o
  -8   8   2         59.91         58.63         5.23 o
  -7   8   2         21.74         20.44         4.26 o
  -6   8   2        104.53        120.14         7.57 o
  -5   8   2          1.74          2.69         2.25 o
  -4   8   2        280.92        266.31        10.19 o
  -3   8   2        191.97        183.78        10.06 o
  -2   8   2        172.13        161.26        13.52 o
  -1   8   2        235.96        219.44        12.42 o
   0   8   2         45.92         39.26         4.68 o
   1   8   2        236.31        219.75        10.71 o
   2   8   2        172.78        167.36        10.97 o
   3   8   2        191.59        177.83         9.77 o
   4   8   2        282.12        270.92        11.97 o
   5   8   2          1.73         -0.58         2.67 o
   6   8   2        104.61        133.74        10.16 o
   7   8   2         21.64         14.85         3.42 o
   8   8   2         60.12         64.79         7.08 o
  -7   9   2         16.53         15.53         2.90 o
  -6   9   2          4.07          6.74         3.41 o
  -5   9   2        119.48        107.03         9.28 o
  -4   9   2        330.92        312.42        13.18 o
  -3   9   2        107.30         96.49         8.91 o
  -2   9   2         46.15         46.08         6.27 o
  -1   9   2         44.67         37.50         4.24 o
   0   9   2        269.75        258.90        10.37 o
   1   9   2         45.27         38.75         3.81 o
   2   9   2         45.28         41.68         4.58 o
   3   9   2        106.66        108.79         7.16 o
   4   9   2        332.20        316.02        13.30 o
   5   9   2        119.87        117.62         8.22 o
   6   9   2          4.17          1.44         2.47 o
   7   9   2         16.70         19.15         5.86 o
  -7  10   2         51.46         49.47         5.03 o
  -6  10   2          6.99          5.53         2.51 o
  -5  10   2          3.65          1.12         1.99 o
  -4  10   2         58.96         54.83         5.71 o
  -3  10   2         75.27         74.97         7.29 o
  -2  10   2        119.81        128.70        10.18 o
  -1  10   2         54.19         60.11         5.90 o
   0  10   2         79.39         90.76         7.22 o
   1  10   2         54.47         57.84         5.15 o
   2  10   2        119.60        126.81         8.57 o
   3  10   2         75.86         75.19         6.66 o
   4  10   2         57.73         60.35         5.80 o
   5  10   2          3.69          5.87         3.44 o
   6  10   2          6.88          3.67         2.70 o
   7  10   2         51.65         53.31         5.15 o
  -5  11   2          4.57          2.09         2.32 o
  -4  11   2         27.40         26.72         3.72 o
  -3  11   2         59.03         62.23         6.63 o
  -2  11   2          0.97         -1.32         3.19 o
  -1  11   2         17.44         16.25         3.47 o
   0  11   2          2.18          4.26         3.43 o
   1  11   2         17.55         15.63         3.29 o
   2  11   2          0.91          1.44         3.10 o
   3  11   2         59.60         57.35         6.42 o
   4  11   2         27.30         23.55         5.16 o
   5  11   2          4.80          3.02         2.86 o
  -4  12   2         25.40         34.09         3.25 o
  -3  12   2         42.43         55.03         4.48 o
  -2  12   2         53.36         56.22         5.54 o
  -1  12   2         66.43         71.21         7.31 o
   0  12   2          3.73          2.70         2.76 o
   1  12   2         66.47         57.65         9.56 o
   2  12   2         53.34         94.39        32.47 o
   3  12   2         42.19         95.80        47.02 o
   4  12   2         25.79         27.68         6.44 o
  -1  13   2          2.77         38.86         6.77 o
   1   0   3       7836.22       8400.65        52.59 o
   2   0   3          4.54          6.20         1.10 o
   3   0   3       1132.93       1264.52        16.14 o
   4   0   3        498.39        565.08        17.23 o
   5   0   3        576.14        737.70        22.63 o
   6   0   3         31.20         24.95         5.04 o
   7   0   3        231.08        249.61        11.33 o
   8   0   3         69.84         70.45         7.62 o
   9   0   3        265.68        257.92        17.52 o
  10   0   3         70.92         93.61         9.60 o
 -10   1   3         55.86         73.45         9.98 o
  -9   1   3        126.26        144.27        12.93 o
  -8   1   3        107.67         95.94        11.10 o
  -7   1   3        213.22        210.55        12.18 o
  -6   1   3        149.59        132.85        10.97 o
  -5   1   3        286.76        300.26        14.45 o
  -4   1   3        266.63        267.06         9.05 o
  -3   1   3       2211.61       2161.39        19.60 o
  -2   1   3       1731.79       1683.57        46.31 o
  -1   1   3       1707.30       1700.65        17.04 o
   0   1   3        734.13        766.08        10.15 o
   1   1   3       1715.65       1676.63        12.62 o
   2   1   3       1734.07       1751.84        84.75 o
   3   1   3       2198.58       2110.09        25.42 o
   4   1   3        269.30        269.92        11.22 o
   5   1   3        285.37        329.17        12.58 o
   6   1   3        151.35        146.38        11.64 o
   7   1   3        213.80        208.41         8.44 o
   8   1   3        105.99        101.56         7.70 o
   9   1   3        124.13        122.54        11.77 o
  10   1   3         55.69         68.60         7.85 o
 -10   2   3         55.53         60.53         5.61 o
  -9   2   3         23.47         24.24         5.66 o
  -8   2   3        188.31        173.83        14.15 o
  -7   2   3          1.84          3.40         3.61 o
  -6   2   3        181.52        181.64        19.11 o
  -5   2   3        257.35        289.85        21.77 o
  -4   2   3       1681.45       1832.03        24.42 o
  -3   2   3       4550.48       4690.02        36.86 o
  -2   2   3        158.65        148.23         4.29 o
  -1   2   3      11500.79      10627.91       131.44 o
   0   2   3        598.20        606.69         7.57 o
   1   2   3      11475.11      10499.61        94.90 o
   2   2   3        160.38        149.64         3.63 o
   3   2   3       4543.20       4771.19        86.78 o
   4   2   3       1674.68       1996.60        31.81 o
   5   2   3        254.73        295.77        10.58 o
   6   2   3        182.17        189.35        10.93 o
   7   2   3          1.66          0.30         1.69 o
   8   2   3        189.67        193.00        10.45 o
   9   2   3         23.70         21.37         4.27 o
  10   2   3         55.05         58.06         7.01 o
 -10   3   3         85.66        104.97         6.62 o
  -9   3   3         15.42         17.78         4.86 o
  -8   3   3        309.18        308.66        15.06 o
  -7   3   3        166.34        151.07        10.45 o
  -6   3   3         14.38         12.43         3.92 o
  -5   3   3        203.81        219.46        19.42 o
  -4   3   3        562.55        597.29        19.66 o
  -3   3   3       1415.58       1431.07        16.49 o
  -2   3   3        584.02        617.41         9.85 o
  -1   3   3       2082.02       1961.89        23.87 o
   0   3   3        285.46        297.21         6.46 o
   1   3   3       2076.51       1965.02        13.72 o
   2   3   3        584.81        611.43         9.34 o
   3   3   3       1414.38       1453.37        17.61 o
   4   3   3        563.88        630.74        14.25 o
   5   3   3        204.19        220.93        11.23 o
   6   3   3         14.52         20.93         4.28 o
   7   3   3        165.88        151.19         8.99 o
   8   3   3        309.92        298.59        10.28 o
   9   3   3         15.67         21.35         4.30 o
  10   3   3         85.25         94.18         6.48 o
 -10   4   3          0.93         -0.44         1.80 o
  -9   4   3         61.72         64.14         5.35 o
  -8   4   3        108.26        111.62         7.82 o
  -7   4   3         98.95         92.63        10.51 o
  -6   4   3        244.86        243.91        13.50 o
  -5   4   3        131.40        131.77         9.35 o
  -4   4   3        800.38        899.56        22.11 o
  -3   4   3        593.63        632.39        12.00 o
  -2   4   3        199.59        206.01         6.49 o
  -1   4   3        521.66        517.22         8.21 o
   0   4   3       1629.17       1644.16        17.94 o
   1   4   3        522.40        504.98         7.85 o
   2   4   3        200.15        205.47         6.59 o
   3   4   3        591.00        626.67        11.99 o
   4   4   3        797.95        912.40        29.83 o
   5   4   3        129.84        138.37         9.24 o
   6   4   3        244.50        259.44        17.14 o
   7   4   3         98.87         88.91         8.37 o
   8   4   3        107.84        108.53         9.13 o
   9   4   3         61.34         63.81         6.46 o
  10   4   3          0.92         -2.37         3.40 o
  -9   5   3         36.02         34.24         5.71 o
  -8   5   3         20.69         12.98         3.19 o
  -7   5   3        403.48        346.36        16.02 o
  -6   5   3         24.60         20.42         4.12 o
  -5   5   3         49.56         50.15         6.12 o
  -4   5   3        121.95        127.17         7.48 o
  -3   5   3        331.41        342.36         9.65 o
  -2   5   3        422.24        462.64        11.74 o
  -1   5   3        452.33        434.13         9.78 o
   0   5   3       1543.34       1488.13        19.31 o
   1   5   3        447.09        428.43        11.68 o
   2   5   3        424.10        474.14        10.92 o
   3   5   3        332.17        345.47        11.30 o
   4   5   3        122.58        139.53         7.83 o
   5   5   3         49.16         54.27         6.48 o
   6   5   3         24.90         25.58         4.87 o
   7   5   3        403.88        370.37        16.94 o
   8   5   3         21.17         13.07         3.54 o
   9   5   3         35.97         39.02         6.47 o
  10   5   3         25.50         27.92         5.42 o
  -9   6   3         62.32         70.63         7.15 o
  -8   6   3         36.79         34.11         6.72 o
  -7   6   3        122.49        113.99        12.23 o
  -6   6   3         97.77         92.18         6.66 o
  -5   6   3         21.26         17.96         2.72 o
  -4   6   3        152.24        148.26        12.61 o
  -3   6   3        617.03        584.34        18.23 o
  -2   6   3        189.60        178.96         9.89 o
  -1   6   3         26.24         27.60         3.48 o
   0   6   3        592.65        649.92        21.60 o
   1   6   3         26.46         28.14         3.74 o
   2   6   3        188.42        188.91         8.86 o
   3   6   3        618.87        622.57        19.83 o
   4   6   3        154.99        150.73        13.40 o
   5   6   3         21.85         14.04         2.62 o
   6   6   3         97.57        102.37         7.07 o
   7   6   3        123.44        122.24         8.59 o
   8   6   3         36.67         46.87         7.77 o
   9   6   3         62.97         69.97         7.34 o
  -9   7   3         12.96         16.74         3.21 o
  -8   7   3         25.28         24.50         3.12 o
  -7   7   3        166.07        156.59         9.29 o
  -6   7   3        101.29         98.44         7.18 o
  -5   7   3        233.84        225.49        10.47 o
  -4   7   3         90.20         81.36         5.78 o
  -3   7   3         36.07         34.64         4.89 o
  -2   7   3        148.40        146.97        12.03 o
  -1   7   3        362.91        349.40        14.65 o
   0   7   3        991.13        988.11        21.08 o
   1   7   3        362.50        347.03        12.72 o
   2   7   3        148.14        152.23         9.89 o
   3   7   3         36.61         35.91         5.16 o
   4   7   3         90.35         82.50         5.14 o
   5   7   3        234.50        228.75         8.56 o
   6   7   3        102.07        102.14         7.91 o
   7   7   3        165.56        164.81        11.09 o
   8   7   3         25.60         25.84         5.41 o
   9   7   3         13.32         17.71         3.59 o
  -8   8   3        101.59        110.12         6.86 o
  -7   8   3         64.39         63.12         6.51 o
  -6   8   3         23.71         20.35         3.52 o
  -5   8   3         78.68         77.98         6.50 o
  -4   8   3        140.26        132.65         7.34 o
  -3   8   3        169.53        169.42         9.73 o
  -2   8   3        224.80        208.60        15.24 o
  -1   8   3        211.89        186.35        14.33 o
   0   8   3        142.41        137.38         8.57 o
   1   8   3        211.56        190.32        11.53 o
   2   8   3        225.67        235.32        12.91 o
   3   8   3        169.17        167.20         9.53 o
   4   8   3        138.28        119.39         6.60 o
   5   8   3         78.26         85.17         6.40 o
   6   8   3         23.81         22.01         3.43 o
   7   8   3         63.90         73.95         8.76 o
   8   8   3        100.94        106.21         8.64 o
  -7   9   3          1.57          0.23         2.62 o
  -6   9   3         66.27         66.65         6.94 o
  -5   9   3        125.83        129.09         7.43 o
  -4   9   3         23.26         18.85         3.52 o
  -3   9   3         37.85         35.55         4.76 o
  -2   9   3         71.79         70.86         7.54 o
  -1   9   3        478.51        467.32        15.63 o
   0   9   3          0.03          1.31         2.55 o
   1   9   3        477.54        465.84        12.86 o
   2   9   3         72.47         71.66         5.91 o
   3   9   3         37.82         37.04         4.37 o
   4   9   3         23.56         19.60         3.75 o
   5   9   3        125.38        141.21        10.43 o
   6   9   3         66.20         78.59         6.07 o
   7   9   3          1.50          0.97         2.26 o
  -6  10   3         30.36         33.57         3.72 o
  -5  10   3          0.24         -0.12         2.00 o
  -4  10   3        121.76        128.64         8.24 o
  -3  10   3        140.61        141.80         9.12 o
  -2  10   3        322.51        336.96        16.10 o
  -1  10   3         25.42         21.87         5.50 o
   0  10   3          0.01         -0.40         2.69 o
   1  10   3         24.80         24.41         3.60 o
   2  10   3        323.57        327.43        15.47 o
   3  10   3        140.58        119.84         8.99 o
   4  10   3        122.17        127.52         8.04 o
   5  10   3          0.24         -0.03         3.16 o
   6  10   3         30.42         38.32         4.40 o
  -5  11   3          6.87          7.82         2.99 o
  -4  11   3          7.59          3.79         2.42 o
  -3  11   3         17.85         20.83         3.47 o
  -2  11   3         58.05         59.19         6.57 o
  -1  11   3        144.03        148.28         8.88 o
   0  11   3         65.61         69.39         6.00 o
   1  11   3        144.82        132.97         7.95 o
   2  11   3         57.99         51.91         6.00 o
   3  11   3         17.83         24.81         7.05 o
   4  11   3          7.59          5.02         3.31 o
   5  11   3          6.90         18.36         7.39 o
  -4  12   3         14.69         20.20         5.78 o
  -3  12   3          8.57         12.10         2.58 o
  -2  12   3         39.73         43.34         4.90 o
  -1  12   3         52.76         63.18         9.25 o
   0  12   3         31.49         32.36         5.36 o
   1  12   3         52.36         39.04         5.63 o
   2  12   3         39.22        100.46        55.35 o
   3  12   3          8.51         76.11        64.29 o
   4  12   3         14.83         13.80         5.45 o
   0   0   4        290.61        517.10        12.37 o
   1   0   4       6648.53       7243.57        53.19 o
   2   0   4       6550.00       6153.94        74.83 o
   3   0   4        326.85        360.07         8.09 o
   4   0   4        118.46        116.90         8.20 o
   5   0   4          4.94          1.33         2.58 o
   6   0   4          4.86          8.37         3.11 o
   7   0   4          4.52          3.74         2.36 o
   8   0   4         48.31         41.39         6.12 o
   9   0   4        140.99        152.08        13.12 o
  10   0   4          0.56          2.58         3.53 o
 -10   1   4         18.00         15.11         4.13 o
  -9   1   4         83.65         91.35        10.57 o
  -8   1   4         40.14         40.75         7.69 o
  -7   1   4         80.06         73.16         7.32 o
  -6   1   4        261.97        258.03        22.50 o
  -5   1   4        104.17        114.89         9.10 o
  -4   1   4        634.42        655.36        14.40 o
  -3   1   4        349.32        342.02         8.11 o
  -2   1   4        377.78        345.76        13.07 o
  -1   1   4       3687.41       3553.88        73.33 o
   0   1   4        893.01        930.02        30.86 o
   1   1   4       3711.50       3506.30        27.13 o
   2   1   4        378.29        363.92         7.58 o
   3   1   4        350.32        370.66         9.32 o
   4   1   4        635.82        676.86        21.21 o
   5   1   4        102.04        107.29         7.55 o
   6   1   4        260.88        260.94        12.71 o
   7   1   4         81.10         76.46         5.78 o
   8   1   4         39.82         37.37         4.99 o
   9   1   4         82.92         86.81         7.97 o
  10   1   4         18.31         12.09         3.99 o
 -10   2   4          0.81          0.56         2.02 o
  -9   2   4        194.59        198.23        14.47 o
  -8   2   4        506.64        508.76        20.50 o
  -7   2   4        342.46        323.25        18.78 o
  -6   2   4        353.15        377.98        27.48 o
  -5   2   4        278.70        350.14        24.01 o
  -4   2   4       1607.53       1688.32        25.56 o
  -3   2   4        374.56        379.80        10.26 o
  -2   2   4       1556.68       1532.48        15.33 o
  -1   2   4       3980.00       3841.47        20.04 o
   0   2   4       2583.95       2548.92        22.27 o
   1   2   4       3985.44       3821.97        19.93 o
   2   2   4       1556.57       1514.15        18.29 o
   3   2   4        371.77        365.21        10.07 o
   4   2   4       1604.29       1672.40        36.75 o
   5   2   4        276.60        307.50        13.21 o
   6   2   4        353.91        366.51        15.26 o
   7   2   4        341.19        329.10        11.56 o
   8   2   4        508.60        508.42        14.88 o
   9   2   4        193.39        201.34        11.81 o
  10   2   4          0.84          3.53         3.11 o
 -10   3   4         68.10         75.44         5.48 o
  -9   3   4         15.86          9.26         3.10 o
  -8   3   4         37.02         36.42         5.90 o
  -7   3   4        475.66        477.22        15.83 o
  -6   3   4        318.62        307.78        18.05 o
  -5   3   4        307.43        323.91        23.83 o
  -4   3   4        599.16        658.05        17.02 o
  -3   3   4         83.64         83.58         4.26 o
  -2   3   4        807.13        825.78        12.71 o
  -1   3   4        808.14        785.74         8.36 o
   0   3   4       6214.50       5833.36        79.19 o
   1   3   4        806.59        790.04         9.46 o
   2   3   4        805.36        808.72        12.99 o
   3   3   4         83.12         84.46         4.87 o
   4   3   4        593.20        664.44        23.10 o
   5   3   4        306.77        355.67        14.40 o
   6   3   4        318.18        345.70        15.37 o
   7   3   4        473.48        479.25        14.15 o
   8   3   4         37.94         35.48         3.79 o
   9   3   4         16.32         16.10         3.21 o
  10   3   4         67.52         79.85         5.86 o
 -10   4   4         16.99         21.34         5.03 o
  -9   4   4         31.41         30.80         3.88 o
  -8   4   4        321.57        316.82        11.35 o
  -7   4   4        378.85        350.51        15.98 o
  -6   4   4        314.39        299.04        14.85 o
  -5   4   4        504.74        497.79        17.82 o
  -4   4   4        233.47        233.86         9.54 o
  -3   4   4         73.12         78.78         4.13 o
  -2   4   4        242.98        281.68         7.55 o
  -1   4   4        213.60        231.05         6.63 o
   0   4   4          0.26          1.65         1.74 o
   1   4   4        212.25        222.83         5.53 o
   2   4   4        241.26        262.75         7.61 o
   3   4   4         71.62         78.13         4.59 o
   4   4   4        234.46        247.54        14.78 o
   5   4   4        508.01        493.25        17.44 o
   6   4   4        316.00        308.40        22.54 o
   7   4   4        379.84        365.74        16.69 o
   8   4   4        322.14        331.17        15.64 o
   9   4   4         31.64         26.73         4.54 o
  10   4   4         16.90         18.43         3.71 o
  -9   5   4         34.66         37.83         5.55 o
  -8   5   4        130.79        150.86        10.10 o
  -7   5   4        246.19        251.18        13.71 o
  -6   5   4         23.89         17.42         3.71 o
  -5   5   4         62.44         58.67         6.49 o
  -4   5   4        503.00        492.32        14.48 o
  -3   5   4        749.51        717.60        14.20 o
  -2   5   4        187.63        190.60         8.09 o
  -1   5   4        712.20        729.59        11.60 o
   0   5   4          8.27         13.59         2.56 o
   1   5   4        710.19        732.05        13.10 o
   2   5   4        186.87        203.73         7.44 o
   3   5   4        751.54        732.16        21.08 o
   4   5   4        505.91        536.12        26.82 o
   5   5   4         63.05         64.12         8.86 o
   6   5   4         24.60         28.40         4.46 o
   7   5   4        246.99        249.88        14.01 o
   8   5   4        129.74        146.29         9.14 o
   9   5   4         34.26         30.94         5.53 o
  -9   6   4          5.86          5.38         2.03 o
  -8   6   4        146.75        152.06         9.73 o
  -7   6   4         36.18         33.30         4.87 o
  -6   6   4         83.57         77.17         6.28 o
  -5   6   4        320.91        308.09        10.02 o
  -4   6   4        264.04        258.02        12.90 o
  -3   6   4         63.76         71.80         5.59 o
  -2   6   4        182.89        179.85         9.93 o
  -1   6   4        179.58        196.91        10.14 o
   0   6   4       1206.00       1215.09        26.38 o
   1   6   4        179.44        202.89         9.07 o
   2   6   4        181.71        175.00         8.60 o
   3   6   4         63.54         73.26         5.94 o
   4   6   4        265.43        265.32        21.96 o
   5   6   4        323.02        314.48        10.76 o
   6   6   4         83.09         85.92         7.08 o
   7   6   4         35.74         38.90         5.11 o
   8   6   4        145.74        152.21        10.36 o
   9   6   4          5.76          6.50         3.82 o
  -9   7   4         39.16         40.67         6.60 o
  -8   7   4          2.34          2.42         1.70 o
  -7   7   4          6.22          5.96         2.72 o
  -6   7   4        207.78        199.20         9.94 o
  -5   7   4          9.42          7.57         2.51 o
  -4   7   4         78.28         76.45         5.42 o
  -3   7   4         58.29         51.36        11.14 o
  -2   7   4        341.84        324.27        18.13 o
  -1   7   4        144.04        154.94         9.88 o
   0   7   4          9.60         11.17         3.04 o
   1   7   4        145.56        146.30         8.34 o
   2   7   4        339.91        349.71        14.96 o
   3   7   4         58.41         59.80         6.50 o
   4   7   4         78.27         71.85         4.55 o
   5   7   4          9.11         10.15         2.35 o
   6   7   4        207.13        212.60        10.15 o
   7   7   4          6.10          4.41         2.72 o
   8   7   4          2.41          8.72         4.48 o
   9   7   4         38.65         47.86         5.04 o
  -8   8   4         37.57         35.74         4.04 o
  -7   8   4         17.46         14.68         2.87 o
  -6   8   4         33.22         29.16         4.07 o
  -5   8   4         54.56         50.70         5.31 o
  -4   8   4         83.93         81.55         5.83 o
  -3   8   4        430.72        410.96        13.93 o
  -2   8   4         34.40         28.67         3.68 o
  -1   8   4        138.37        123.93        11.87 o
   0   8   4          0.75         -0.78         2.66 o
   1   8   4        137.61        129.88         9.57 o
   2   8   4         33.90         29.17         3.32 o
   3   8   4        432.25        419.93        16.79 o
   4   8   4         83.79         72.99         5.54 o
   5   8   4         54.76         61.02         4.66 o
   6   8   4         33.23         35.01         4.07 o
   7   8   4         17.65         22.74         5.25 o
   8   8   4         38.15         38.74         5.26 o
  -7   9   4         16.29         14.16         3.07 o
  -6   9   4          0.03          1.74         2.89 o
  -5   9   4         99.25         88.10         6.25 o
  -4   9   4         87.13         78.67         6.19 o
  -3   9   4        134.22        132.06         8.99 o
  -2   9   4        187.37        176.85        11.88 o
  -1   9   4         20.78         17.10         3.40 o
   0   9   4          2.17          3.46         2.62 o
   1   9   4         19.96         18.11         3.34 o
   2   9   4        187.51        173.23         8.88 o
   3   9   4        133.47        129.92         7.73 o
   4   9   4         86.53         71.61         5.63 o
   5   9   4         99.98        106.32         7.29 o
   6   9   4          0.02         -0.83         2.27 o
   7   9   4         16.49         17.01         3.80 o
  -6  10   4          1.52          0.60         2.02 o
  -5  10   4         65.13         61.09         4.73 o
  -4  10   4         65.40         54.57         5.52 o
  -3  10   4         58.29         50.32         6.59 o
  -2  10   4         92.98         89.54         8.54 o
  -1  10   4        106.73         92.02         7.16 o
   0  10   4         61.34         52.73         5.40 o
   1  10   4        106.96        106.84         7.03 o
   2  10   4         93.69         86.13         7.12 o
   3  10   4         57.46         58.56         6.29 o
   4  10   4         65.41         76.55         5.76 o
   5  10   4         64.61         75.15         7.04 o
   6  10   4          1.51          3.39         2.02 o
  -5  11   4         23.01         17.25         2.60 o
  -4  11   4        102.81        118.06         6.97 o
  -3  11   4         68.08         72.35         5.85 o
  -2  11   4          9.45          5.61         3.30 o
  -1  11   4         67.51         64.43         5.87 o
   0  11   4        105.54        130.50         8.19 o
   1  11   4         67.83         75.34         8.21 o
   2  11   4          9.42          7.01         3.66 o
   3  11   4         68.29        114.35        20.42 o
   4  11   4        103.18        132.84        23.81 o
   5  11   4         22.96         72.43        41.23 o
  -4  12   4         20.90         18.11         3.44 o
  -3  12   4         51.00         73.23         5.64 o
  -2  12   4         12.28         18.46         3.33 o
  -1  12   4         25.45         24.89         4.62 o
   0  12   4          7.14          3.01         2.73 o
   1  12   4         25.49         30.01         4.97 o
   2  12   4         12.41          5.13        15.41 o
   3  12   4         51.15        154.24        76.87 o
   4  12   4         20.98         17.48         5.20 o
   1   0   5       7582.34       8763.05       172.20 o
   2   0   5        247.70        236.96         4.60 o
   3   0   5        107.70        103.12         5.76 o
   4   0   5         26.27         23.06         4.37 o
   5   0   5         93.91         80.08         7.92 o
   6   0   5        410.91        462.95        23.88 o
   7   0   5        871.25        818.46        20.89 o
   8   0   5        157.99        146.72        10.86 o
   9   0   5          0.73          1.17         3.60 o
  10   0   5          0.41          8.36         4.86 o
 -10   1   5         60.10         64.77         7.39 o
  -9   1   5         34.33         36.96         6.87 o
  -8   1   5        201.88        174.61        14.72 o
  -7   1   5          0.66          2.52         4.33 o
  -6   1   5        218.43        187.41        19.26 o
  -5   1   5        218.91        229.95        18.00 o
  -4   1   5       1885.58       2037.50        35.26 o
  -3   1   5        641.23        673.41        11.70 o
  -2   1   5        994.57        989.19        13.06 o
  -1   1   5       1666.21       1532.36        25.30 o
   0   1   5       4283.44       4101.12        95.39 o
   1   1   5       1667.19       1640.43        53.26 o
   2   1   5        992.24        971.54        10.34 o
   3   1   5        639.54        676.44        10.48 o
   4   1   5       1894.45       2017.08        28.84 o
   5   1   5        218.09        229.95        11.09 o
   6   1   5        218.18        204.21         9.77 o
   7   1   5          0.77          0.12         2.21 o
   8   1   5        200.98        191.94        10.63 o
   9   1   5         34.48         34.71         5.32 o
  10   1   5         60.57         62.61         7.16 o
 -10   2   5         17.33         23.96         4.76 o
  -9   2   5         29.08         34.71         6.45 o
  -8   2   5         91.38         87.71        10.48 o
  -7   2   5        342.04        310.92        18.73 o
  -6   2   5        251.80        256.82        22.91 o
  -5   2   5        279.26        249.21        20.59 o
  -4   2   5        138.66        132.11         7.55 o
  -3   2   5        139.75        165.37         6.48 o
  -2   2   5        691.87        680.83        11.67 o
  -1   2   5       4814.80       4581.62        43.68 o
   0   2   5       9852.85       9442.21        94.19 o
   1   2   5       4822.95       4627.35        43.20 o
   2   2   5        688.11        670.40        10.48 o
   3   2   5        138.51        168.32         7.61 o
   4   2   5        140.10        132.32         6.89 o
   5   2   5        277.08        284.31        10.86 o
   6   2   5        249.80        266.35        13.28 o
   7   2   5        342.54        329.87        11.77 o
   8   2   5         91.66         91.83         6.52 o
   9   2   5         28.73         31.82         5.08 o
  10   2   5         17.42         16.44         3.68 o
 -10   3   5         24.98         26.40         4.37 o
  -9   3   5          6.68          9.93         3.17 o
  -8   3   5         49.12         38.56         6.87 o
  -7   3   5        238.06        225.09        12.96 o
  -6   3   5        234.62        237.02        15.86 o
  -5   3   5        164.16        169.58        17.50 o
  -4   3   5        215.10        198.20         9.92 o
  -3   3   5         70.55         73.12         3.82 o
  -2   3   5         63.71         66.58         3.56 o
  -1   3   5       1716.94       1633.41        22.64 o
   0   3   5        155.31        161.79         4.87 o
   1   3   5       1714.44       1636.50        21.87 o
   2   3   5         63.24         62.55         3.34 o
   3   3   5         70.87         72.44         4.27 o
   4   3   5        214.33        207.57         8.72 o
   5   3   5        164.14        169.75        10.15 o
   6   3   5        235.08        254.52        18.33 o
   7   3   5        238.14        228.15         9.91 o
   8   3   5         48.91         43.47         4.24 o
   9   3   5          6.51          8.07         2.42 o
  10   3   5         24.55         17.95         2.93 o
  -9   4   5          5.60          4.90         2.47 o
  -8   4   5         27.71         23.34         3.54 o
  -7   4   5         15.92         15.55         3.44 o
  -6   4   5        406.75        382.56        12.67 o
  -5   4   5        460.30        484.27        17.47 o
  -4   4   5        125.47        132.98         6.57 o
  -3   4   5       1092.32       1149.07        17.33 o
  -2   4   5        356.39        349.72         8.44 o
  -1   4   5       1761.17       1729.58        17.90 o
   0   4   5       2447.85       2615.02        27.78 o
   1   4   5       1754.86       1713.34        17.44 o
   2   4   5        356.38        341.25         8.88 o
   3   4   5       1085.46       1098.82        19.87 o
   4   4   5        125.67        127.10         7.14 o
   5   4   5        459.84        502.02        28.60 o
   6   4   5        407.31        400.32        11.06 o
   7   4   5         15.76         13.85         3.72 o
   8   4   5         27.74         24.63         4.79 o
   9   4   5          5.66          4.45         2.68 o
  10   4   5         24.92         24.22         3.80 o
  -9   5   5          7.43          6.03         3.21 o
  -8   5   5        115.37        112.05         7.51 o
  -7   5   5        316.30        301.33        14.97 o
  -6   5   5         72.84         73.33         7.53 o
  -5   5   5        614.26        616.58        20.46 o
  -4   5   5        164.92        177.17        10.44 o
  -3   5   5        103.71         81.60         5.03 o
  -2   5   5         92.91         78.30         5.36 o
  -1   5   5        203.55        231.72         7.53 o
   0   5   5        446.88        438.42        11.61 o
   1   5   5        200.65        230.57         6.92 o
   2   5   5         91.68         82.73         4.93 o
   3   5   5        103.45         91.09         5.45 o
   4   5   5        163.49        184.92        14.38 o
   5   5   5        614.07        595.12        36.19 o
   6   5   5         72.01         82.10         7.26 o
   7   5   5        317.68        299.62        15.34 o
   8   5   5        115.55        113.56         8.03 o
   9   5   5          7.53          3.76         3.46 o
  -9   6   5          3.28          1.49         1.85 o
  -8   6   5          8.47          6.50         2.38 o
  -7   6   5         13.38         11.96         2.86 o
  -6   6   5         72.50         70.80         6.05 o
  -5   6   5         86.51         79.67         6.96 o
  -4   6   5        260.46        257.63        13.05 o
  -3   6   5         95.98         80.97         8.35 o
  -2   6   5        340.25        337.12        17.10 o
  -1   6   5        237.58        215.33        10.82 o
   0   6   5        150.74        135.30         7.18 o
   1   6   5        238.21        235.69         9.81 o
   2   6   5        341.20        347.04        14.06 o
   3   6   5         97.75         91.74         6.60 o
   4   6   5        260.88        252.43        16.33 o
   5   6   5         87.12         85.81         6.31 o
   6   6   5         73.16         84.40         7.75 o
   7   6   5         13.39         13.49         3.59 o
   8   6   5          8.37          5.60         2.62 o
   9   6   5          3.28          1.27         2.64 o
  -8   7   5          8.55          5.79         2.09 o
  -7   7   5          5.14          5.57         2.30 o
  -6   7   5         19.39         21.07         3.63 o
  -5   7   5        172.62        165.37         9.16 o
  -4   7   5        620.82        627.16        16.88 o
  -3   7   5         86.56         85.79        14.41 o
  -2   7   5         41.19         32.09        15.85 o
  -1   7   5         87.45         95.09         9.96 o
   0   7   5         10.33         19.41         5.11 o
   1   7   5         87.34         93.88         6.86 o
   2   7   5         40.73         30.61         4.80 o
   3   7   5         86.53         84.62         7.69 o
   4   7   5        622.74        609.45        14.76 o
   5   7   5        170.65        168.97         8.14 o
   6   7   5         19.40         16.18         3.81 o
   7   7   5          4.85          4.71         2.68 o
   8   7   5          8.66          9.79         3.67 o
   9   7   5         13.86         19.51         4.86 o
  -8   8   5        162.06        188.73         8.22 o
  -7   8   5         35.45         37.05         3.94 o
  -6   8   5         18.01         12.48         2.96 o
  -5   8   5         52.15         55.89         5.70 o
  -4   8   5        239.67        242.08        10.85 o
  -3   8   5         12.96          9.67         2.74 o
  -2   8   5         44.84         31.85         4.60 o
  -1   8   5        165.11        154.89        13.09 o
   0   8   5        558.21        525.66        19.42 o
   1   8   5        165.85        154.45        12.99 o
   2   8   5         44.07         32.56         3.49 o
   3   8   5         13.17         11.72         2.98 o
   4   8   5        239.79        228.34        11.70 o
   5   8   5         52.86         56.01         5.11 o
   6   8   5         18.09         17.25         3.48 o
   7   8   5         35.49         44.42         6.71 o
   8   8   5        162.69        193.70        16.47 o
  -7   9   5          0.60          1.22         2.73 o
  -6   9   5         11.60          9.64         2.85 o
  -5   9   5         22.88         25.90         3.55 o
  -4   9   5         62.47         63.85         5.55 o
  -3   9   5         57.16         55.06         6.07 o
  -2   9   5         10.79         14.21         3.69 o
  -1   9   5         20.84         12.27         5.64 o
   0   9   5        130.76        132.68        10.30 o
   1   9   5         20.58         13.91         3.05 o
   2   9   5         10.97          6.21         2.46 o
   3   9   5         57.27         54.84         5.16 o
   4   9   5         62.83         57.17         4.94 o
   5   9   5         23.34         21.21         3.82 o
   6   9   5         11.43          6.27         2.94 o
   7   9   5          0.68          6.36         2.83 o
  -6  10   5         13.40         15.51         2.74 o
  -5  10   5         46.48         52.32         4.40 o
  -4  10   5         13.96         13.17         2.82 o
  -3  10   5        199.21        210.38        10.65 o
  -2  10   5         31.88         32.38         5.25 o
  -1  10   5         11.24          8.24         3.63 o
   0  10   5        256.26        259.57        11.90 o
   1  10   5         11.11          9.36         3.42 o
   2  10   5         31.61         31.31         4.72 o
   3  10   5        198.79        186.83        10.42 o
   4  10   5         13.69         14.14         3.38 o
   5  10   5         46.81         50.83         5.65 o
   6  10   5         13.46         16.01         3.57 o
  -5  11   5         28.41         29.28         2.89 o
  -4  11   5         26.90         29.49         3.65 o
  -3  11   5        119.27        129.34         7.69 o
  -2  11   5         61.11         58.98         6.39 o
  -1  11   5        159.81        179.85        10.85 o
   0  11   5         51.25         51.84         7.30 o
   1  11   5        160.27        177.54        10.66 o
   2  11   5         60.80         65.78        11.16 o
   3  11   5        119.51        215.28        31.86 o
   4  11   5         26.66         58.86        20.57 o
   5  11   5         28.21         39.34         7.86 o
  -4  12   5          3.02          0.78         3.07 o
  -3  12   5         30.42         36.90         4.03 o
  -2  12   5          6.62          7.83         3.25 o
  -1  12   5        169.49        191.90        14.02 o
   0  12   5         19.75         11.11         3.54 o
   1  12   5        170.13        204.80        15.24 o
   2  12   5          6.50          1.90        14.93 o
   3  12   5         30.74         31.60         7.36 o
   4  12   5          3.04          6.69         4.37 o
   0   0   6       1570.11       2535.76        57.23 o
   1   0   6        165.07        179.30         9.55 o
   2   0   6        430.64        427.42         7.97 o
   3   0   6          0.07          1.07         1.19 o
   4   0   6          3.28          3.07         2.73 o
   5   0   6       1221.14       1218.82        33.90 o
   6   0   6         46.70         45.21         7.02 o
   7   0   6       1512.29       1411.11        39.74 o
   8   0   6         47.37         41.67         6.11 o
   9   0   6         10.60          6.62         4.03 o
  10   0   6          1.35          1.98         4.62 o
 -10   1   6          2.98          0.19         3.25 o
  -9   1   6          3.26          3.32         4.36 o
  -8   1   6        202.03        195.11        15.53 o
  -7   1   6        361.21        365.31        20.62 o
  -6   1   6          3.18          2.61         4.23 o
  -5   1   6        404.01        414.98        26.02 o
  -4   1   6         26.35         33.05         3.39 o
  -3   1   6       1130.31       1134.81        17.64 o
  -2   1   6       1308.03       1322.26        14.17 o
  -1   1   6       2956.16       2846.19        90.78 o
   0   1   6       1446.47       1564.01        62.50 o
   1   1   6       2960.21       3084.14        41.43 o
   2   1   6       1303.94       1257.54        17.05 o
   3   1   6       1123.28       1111.57        21.58 o
   4   1   6         26.72         38.13         3.80 o
   5   1   6        400.41        415.50        12.83 o
   6   1   6          3.25          3.72         2.38 o
   7   1   6        359.77        351.65        13.91 o
   8   1   6        201.62        192.60        12.42 o
   9   1   6          3.16          1.53         2.70 o
  10   1   6          2.87          4.29         3.43 o
 -10   2   6         11.53          6.55         3.08 o
  -9   2   6         13.58         21.45         5.91 o
  -8   2   6        322.91        301.83        18.91 o
  -7   2   6        328.61        334.40        19.62 o
  -6   2   6        404.00        341.58        26.97 o
  -5   2   6         77.88         82.81        12.23 o
  -4   2   6        601.49        611.40        16.31 o
  -3   2   6         28.53         29.18         3.29 o
  -2   2   6        169.41        168.85         5.48 o
  -1   2   6       4186.59       4174.89        73.30 o
   0   2   6        457.39        463.56         8.23 o
   1   2   6       4194.60       4086.40        42.86 o
   2   2   6        168.19        166.51         6.25 o
   3   2   6         28.80         28.77         3.18 o
   4   2   6        597.96        645.50        14.94 o
   5   2   6         77.96         82.89         6.06 o
   6   2   6        404.68        425.18        16.73 o
   7   2   6        330.85        310.63        11.67 o
   8   2   6        321.85        338.70        12.33 o
   9   2   6         13.38         14.48         3.95 o
  10   2   6         11.61          7.16         2.81 o
 -10   3   6         10.02          5.27         2.05 o
  -9   3   6        128.44        130.99        11.31 o
  -8   3   6        238.41        219.72        15.38 o
  -7   3   6         53.01         48.36         8.10 o
  -6   3   6        688.39        681.67        26.66 o
  -5   3   6          3.58          3.55         2.46 o
  -4   3   6         63.66         70.27         5.20 o
  -3   3   6       1255.45       1248.28        15.53 o
  -2   3   6       1015.69       1033.53        15.09 o
  -1   3   6        682.94        616.39        10.45 o
   0   3   6       1167.86       1201.39        14.00 o
   1   3   6        684.59        603.39         9.92 o
   2   3   6       1015.55        987.76        16.38 o
   3   3   6       1256.73       1228.48        23.30 o
   4   3   6         62.16         68.02         5.22 o
   5   3   6          3.45         -0.40         2.17 o
   6   3   6        689.11        658.53        28.14 o
   7   3   6         52.95         51.12         5.67 o
   8   3   6        238.04        253.27        10.49 o
   9   3   6        129.19        144.90         9.45 o
  10   3   6          9.92         19.03         3.61 o
  -9   4   6        108.04        113.59         7.56 o
  -8   4   6         16.63         14.40         2.71 o
  -7   4   6        462.58        413.88        13.45 o
  -6   4   6         98.45         91.31         5.72 o
  -5   4   6         49.89         45.85         5.03 o
  -4   4   6        239.29        241.58         8.89 o
  -3   4   6        141.24        137.35         5.60 o
  -2   4   6        553.30        516.32        12.21 o
  -1   4   6       1141.43       1166.98        27.13 o
   0   4   6        173.62        135.51         5.37 o
   1   4   6       1136.54       1146.81        15.37 o
   2   4   6        552.76        519.22        11.15 o
   3   4   6        140.60        129.46         6.90 o
   4   4   6        235.79        239.27        11.34 o
   5   4   6         49.53         49.80         7.53 o
   6   4   6         98.27         97.22         6.68 o
   7   4   6        460.62        419.86        18.17 o
   8   4   6         16.82          7.91         3.71 o
   9   4   6        108.07        106.00         8.07 o
  10   4   6         12.94         20.80         6.57 o
  -9   5   6         18.35         13.80         4.37 o
  -8   5   6        120.28        125.62         7.71 o
  -7   5   6         48.06         47.73         5.40 o
  -6   5   6         53.99         52.40         6.39 o
  -5   5   6        631.14        603.10        20.31 o
  -4   5   6        253.12        249.11        12.30 o
  -3   5   6        208.94        211.27         8.17 o
  -2   5   6        311.87        332.46        12.89 o
  -1   5   6         82.72         73.51         6.10 o
   0   5   6         44.54         42.14         4.66 o
   1   5   6         82.29         78.05         4.28 o
   2   5   6        310.16        342.19         9.98 o
   3   5   6        209.52        230.31         9.96 o
   4   5   6        254.02        272.41        13.09 o
   5   5   6        632.54        645.92        21.26 o
   6   5   6         53.34         63.74         6.52 o
   7   5   6         48.77         48.15         6.59 o
   8   5   6        120.41        120.27         8.06 o
   9   5   6         18.46         17.83         3.64 o
  -9   6   6         99.45        105.92         7.26 o
  -8   6   6         23.55         19.11         3.38 o
  -7   6   6        119.75        106.27         6.96 o
  -6   6   6         18.55         14.53         3.77 o
  -5   6   6         99.47        100.90         7.93 o
  -4   6   6         80.19         75.17         9.01 o
  -3   6   6        150.80        148.80         9.55 o
  -2   6   6         33.27         26.38         5.97 o
  -1   6   6        124.23        126.29         8.50 o
   0   6   6       1213.24       1125.52        24.22 o
   1   6   6        125.31        137.66         9.14 o
   2   6   6         33.56         34.05         4.61 o
   3   6   6        150.50        155.87         8.63 o
   4   6   6         79.83         73.45         7.38 o
   5   6   6         99.22         96.20         6.07 o
   6   6   6         17.93         14.67         3.46 o
   7   6   6        119.84        104.61         7.88 o
   8   6   6         23.33         19.42         3.53 o
   9   6   6         98.76        109.23         8.22 o
  -8   7   6         63.37         64.55         4.77 o
  -7   7   6         22.21         27.93         3.68 o
  -6   7   6         46.77         43.53         5.34 o
  -5   7   6         37.11         37.39         4.54 o
  -4   7   6         62.75         61.10         5.49 o
  -3   7   6        168.72        166.32        19.51 o
  -2   7   6          9.51          4.78         9.80 o
  -1   7   6        319.69        325.98        18.27 o
   0   7   6          7.01          3.76         3.43 o
   1   7   6        321.37        341.67        18.74 o
   2   7   6          9.46         10.99         4.29 o
   3   7   6        168.97        187.45        14.23 o
   4   7   6         62.00         59.59         4.79 o
   5   7   6         36.41         37.16         4.06 o
   6   7   6         46.99         41.10         5.25 o
   7   7   6         22.66         23.11         3.93 o
   8   7   6         63.99         66.63         7.36 o
  -8   8   6          1.40          4.16         3.99 o
  -7   8   6         61.80         65.47         4.95 o
  -6   8   6         14.07         12.31         3.07 o
  -5   8   6         84.11         80.58         6.58 o
  -4   8   6         29.41         39.54         4.68 o
  -3   8   6         93.68         86.31         6.61 o
  -2   8   6         29.78         33.22         3.99 o
  -1   8   6        931.77        879.55        21.71 o
   0   8   6         46.45         31.53         4.92 o
   1   8   6        929.42        869.91        17.41 o
   2   8   6         29.44         34.63         4.55 o
   3   8   6         93.80         84.40         6.24 o
   4   8   6         29.07         26.49         3.42 o
   5   8   6         84.18         90.16         6.22 o
   6   8   6         14.15         11.46         3.01 o
   7   8   6         61.46         68.97         6.28 o
   8   8   6          1.49          0.90         1.88 o
  -7   9   6         22.01         21.64         3.37 o
  -6   9   6         33.51         38.61         4.43 o
  -5   9   6         77.94         80.06         5.40 o
  -4   9   6         99.07        100.07         6.98 o
  -3   9   6        119.34        116.87         8.37 o
  -2   9   6         19.52         18.86         4.33 o
  -1   9   6        149.87        151.05        10.63 o
   0   9   6        154.47        125.73        20.38 o
   1   9   6        149.40        141.45         8.02 o
   2   9   6         19.32         14.40         3.26 o
   3   9   6        119.05        118.84         8.45 o
   4   9   6         98.82        107.86         7.23 o
   5   9   6         78.46         82.58         6.46 o
   6   9   6         33.71         42.25         6.18 o
   7   9   6         22.09         25.21         3.90 o
  -6  10   6          5.01          6.02         2.41 o
  -5  10   6         35.35         30.67         3.75 o
  -4  10   6         37.98         39.19         4.62 o
  -3  10   6        144.08        151.00         9.00 o
  -2  10   6        159.27        173.18        11.50 o
  -1  10   6         26.30         29.38         8.16 o
   0  10   6        591.56        610.28        23.67 o
   1  10   6         26.94         22.90         4.73 o
   2  10   6        159.11        183.11        10.27 o
   3  10   6        144.18        129.13        14.44 o
   4  10   6         37.84         42.43         4.83 o
   5  10   6         35.32         40.05         5.98 o
   6  10   6          5.00          7.63         2.56 o
  -5  11   6         34.65         38.50         4.93 o
  -4  11   6         88.75        101.26         6.98 o
  -3  11   6         80.85        102.06         6.73 o
  -2  11   6        101.57        108.28         8.27 o
  -1  11   6         30.50         22.80         5.48 o
   0  11   6         51.31         49.70         6.05 o
   1  11   6         30.42         26.32         4.52 o
   2  11   6        101.36        108.34        16.37 o
   3  11   6         80.63         91.34        12.10 o
   4  11   6         89.20        127.68        18.90 o
   5  11   6         34.69         33.31         7.14 o
  -3  12   6         61.53         78.60         7.15 o
  -2  12   6         47.17         57.30         6.41 o
  -1  12   6         37.68         43.70         5.89 o
   0  12   6          1.05          1.46         2.35 o
   1  12   6         37.67         44.52         6.90 o
   2  12   6         47.01         34.42        16.46 o
   3  12   6         61.38         88.13        20.03 o
   1   0   7       1878.65       2411.51       145.81 o
   2   0   7       2040.57       2022.41        48.96 o
   3   0   7         33.35         34.70         2.36 o
   4   0   7       1962.10       1959.71        25.21 o
   5   0   7         86.11        107.13         7.76 o
   6   0   7          0.20          0.94         3.84 o
   7   0   7        339.97        353.10        16.60 o
   8   0   7        342.76        311.05        15.80 o
   9   0   7        172.31        183.66        11.51 o
  10   0   7         30.29         37.93         9.07 o
 -10   1   7          8.55         18.05         6.05 o
  -9   1   7        141.71        181.20        14.30 o
  -8   1   7         40.28         32.86         6.90 o
  -7   1   7        189.55        196.42        12.44 o
  -6   1   7        147.76        129.77        11.76 o
  -5   1   7        432.56        417.57        26.94 o
  -4   1   7        128.19        134.27         7.66 o
  -3   1   7        157.49        163.36         8.11 o
  -2   1   7        312.56        352.53         6.97 o
  -1   1   7       1785.93       1729.26        30.70 o
   0   1   7       2124.99       2380.85        84.89 o
   1   1   7       1781.59       1961.98        83.34 o
   2   1   7        314.89        345.11         7.79 o
   3   1   7        155.90        154.23         4.75 o
   4   1   7        128.09        121.80         6.51 o
   5   1   7        430.34        450.24        15.02 o
   6   1   7        150.28        131.34         9.61 o
   7   1   7        189.83        183.40        10.31 o
   8   1   7         40.66         35.72         4.84 o
   9   1   7        140.44        142.65         8.54 o
  10   1   7          8.39         15.28         3.97 o
 -10   2   7          3.88          5.07         2.68 o
  -9   2   7         32.85         33.55         6.62 o
  -8   2   7        119.06        119.09        12.27 o
  -7   2   7        189.06        177.05        17.25 o
  -6   2   7         26.48         24.98         7.52 o
  -5   2   7        396.04        358.16        25.24 o
  -4   2   7        218.03        199.84         9.77 o
  -3   2   7       1492.32       1631.77        18.70 o
  -2   2   7         87.53         94.08         4.55 o
  -1   2   7       4495.15       4378.79        58.52 o
   0   2   7       1693.74       1709.34        22.52 o
   1   2   7       4493.21       3932.86       321.45 o
   2   2   7         86.29         96.40         6.84 o
   3   2   7       1491.96       1441.37        64.16 o
   4   2   7        216.57        196.10         8.52 o
   5   2   7        395.70        408.67        13.38 o
   6   2   7         26.35         27.10         4.85 o
   7   2   7        189.93        184.46         9.20 o
   8   2   7        119.03        123.79         7.61 o
   9   2   7         33.18         32.34         3.75 o
  10   2   7          4.09          2.05         2.10 o
 -10   3   7         29.81         33.60         4.52 o
  -9   3   7         15.20         14.77         3.77 o
  -8   3   7         79.07         80.99         7.90 o
  -7   3   7        215.81        188.81        15.04 o
  -6   3   7        433.30        415.48        17.49 o
  -5   3   7        250.74        278.35        12.98 o
  -4   3   7        407.79        393.58        12.14 o
  -3   3   7        272.40        293.79         7.89 o
  -2   3   7       1014.69       1025.41        16.27 o
  -1   3   7        226.64        234.89         9.07 o
   0   3   7        368.08        357.22         9.51 o
   1   3   7        227.00        226.06         7.14 o
   2   3   7       1013.88        982.90        16.18 o
   3   3   7        272.91        292.94        11.23 o
   4   3   7        408.06        394.73        14.26 o
   5   3   7        251.96        269.88        14.91 o
   6   3   7        434.83        450.63        15.27 o
   7   3   7        216.88        219.10        11.28 o
   8   3   7         79.41         82.76         6.14 o
   9   3   7         15.58         16.61         3.81 o
  10   3   7         29.83         29.62         5.86 o
  -9   4   7          0.40         -1.53         2.11 o
  -8   4   7         38.63         39.03         5.46 o
  -7   4   7        146.04        131.52         8.68 o
  -6   4   7         74.89         73.79         7.45 o
  -5   4   7        437.48        472.20        15.08 o
  -4   4   7        156.30        170.74         8.37 o
  -3   4   7       2746.22       2871.87        43.23 o
  -2   4   7       1687.95       1750.49        27.50 o
  -1   4   7       1495.44       1566.76        25.17 o
   0   4   7          3.48          1.74         1.98 o
   1   4   7       1496.24       1586.25        29.87 o
   2   4   7       1687.09       1653.98        31.38 o
   3   4   7       2743.93       2865.80        32.87 o
   4   4   7        155.71        178.31        10.10 o
   5   4   7        435.14        478.89        21.59 o
   6   4   7         75.36         95.12         7.61 o
   7   4   7        146.26        141.16        10.72 o
   8   4   7         38.38         48.38         6.44 o
   9   4   7          0.39         -1.14         2.49 o
  -9   5   7         75.02         51.82        24.66 o
  -8   5   7         24.08         18.76         7.15 o
  -7   5   7        133.53        134.78         7.67 o
  -6   5   7        494.27        481.66        16.22 o
  -5   5   7        250.00        242.96        13.15 o
  -4   5   7         99.98         97.19         8.10 o
  -3   5   7        140.10        133.68        10.36 o
  -2   5   7        403.99        428.11        15.52 o
  -1   5   7        167.23        146.48         8.62 o
   0   5   7        769.97        818.54        19.66 o
   1   5   7        165.48        152.91         6.71 o
   2   5   7        403.72        453.51        13.09 o
   3   5   7        138.24        126.66         6.69 o
   4   5   7         99.72        101.04         8.29 o
   5   5   7        250.47        243.36         9.40 o
   6   5   7        493.96        491.06        20.03 o
   7   5   7        133.57        140.78         9.26 o
   8   5   7         23.42         23.35         3.96 o
   9   5   7         75.15         87.26         6.77 o
  -9   6   7          3.83          0.84         1.87 o
  -8   6   7         38.85         37.83         6.06 o
  -7   6   7         72.19         62.49         5.33 o
  -6   6   7        148.70        135.87         8.13 o
  -5   6   7         42.12         42.18         4.82 o
  -4   6   7        724.67        639.93        42.57 o
  -3   6   7        405.59        428.17        20.27 o
  -2   6   7         82.06         79.19         7.01 o
  -1   6   7          1.53          1.64         2.46 o
   0   6   7          2.45          2.49         2.56 o
   1   6   7          1.54         -0.26         3.29 o
   2   6   7         82.27         83.59         7.42 o
   3   6   7        404.67        429.08        21.11 o
   4   6   7        728.10        701.98        26.98 o
   5   6   7         42.57         37.51         4.02 o
   6   6   7        148.03        157.58         8.86 o
   7   6   7         71.62         65.78         6.34 o
   8   6   7         39.07         39.10         4.51 o
   9   6   7          3.95          5.43         2.39 o
  -8   7   7         67.30         59.33         5.26 o
  -7   7   7         40.41         39.22         4.21 o
  -6   7   7         49.22         46.06         4.99 o
  -5   7   7         92.75         91.73         7.81 o
  -4   7   7        436.46        431.77        14.19 o
  -3   7   7        128.35        111.91         6.43 o
  -2   7   7        409.14        397.73        29.54 o
  -1   7   7        329.09        300.00        17.68 o
   0   7   7         92.55         75.33         8.78 o
   1   7   7        329.25        314.26        18.25 o
   2   7   7        406.82        393.30        20.60 o
   3   7   7        128.23        128.39         8.55 o
   4   7   7        437.91        424.54        12.52 o
   5   7   7         91.73        100.16         6.40 o
   6   7   7         50.35         48.46         5.34 o
   7   7   7         40.32         41.88         4.93 o
   8   7   7         67.72         63.51         6.83 o
  -8   8   7          9.07         11.64         4.10 o
  -7   8   7         11.12          8.55         2.22 o
  -6   8   7         21.20         17.47         3.17 o
  -5   8   7         82.37         79.06         5.26 o
  -4   8   7        472.55        486.04        15.29 o
  -3   8   7         40.17         35.67         4.60 o
  -2   8   7          7.17          9.28         2.37 o
  -1   8   7         26.52         26.15         4.04 o
   0   8   7        323.90        284.44         9.89 o
   1   8   7         26.05         17.82         4.00 o
   2   8   7          7.00          2.97         2.70 o
   3   8   7         40.59         35.20         4.17 o
   4   8   7        470.39        461.30        14.03 o
   5   8   7         83.71         80.75         6.82 o
   6   8   7         20.95         17.30         3.23 o
   7   8   7         11.39         11.91         2.93 o
  -7   9   7          3.66          6.62         2.11 o
  -6   9   7         71.70         76.63         5.89 o
  -5   9   7        116.16        112.02         6.71 o
  -4   9   7          1.18          4.63         2.24 o
  -3   9   7        122.33        120.31         7.57 o
  -2   9   7        198.39        192.90        12.38 o
  -1   9   7         36.68         36.71         5.68 o
   0   9   7          7.04          7.24         3.52 o
   1   9   7         36.65         40.07         7.06 o
   2   9   7        199.85        187.37        10.58 o
   3   9   7        122.17        134.68         8.86 o
   4   9   7          1.15          1.55         3.79 o
   5   9   7        116.82        124.71         8.86 o
   6   9   7         72.43         84.58         8.24 o
  -6  10   7          5.12          6.19         3.41 o
  -5  10   7         65.82         70.44         6.11 o
  -4  10   7         70.57         71.37         6.81 o
  -3  10   7         33.29         32.79         4.44 o
  -2  10   7         45.00         54.17         8.78 o
  -1  10   7        133.33        147.23        12.87 o
   0  10   7          0.33          2.32         4.04 o
   1  10   7        133.70        160.18        10.86 o
   2  10   7         44.65         55.36         9.94 o
   3  10   7         33.81         86.52        32.21 o
   4  10   7         70.90         85.53        10.02 o
   5  10   7         65.35        107.71        25.17 o
  -5  11   7         11.39         13.61         3.09 o
  -4  11   7         35.70         47.45         4.04 o
  -3  11   7         55.25         59.87         5.72 o
  -2  11   7         35.25         40.24        10.98 o
  -1  11   7        157.57        152.31        12.12 o
   0  11   7        118.12        123.39         8.78 o
   1  11   7        158.50        166.38        10.96 o
   2  11   7         35.45         18.79        25.17 o
   3  11   7         55.02         47.88        17.50 o
   4  11   7         35.48         77.83        23.85 o
   5  11   7         11.22         13.31         4.49 o
  -3  12   7          0.93         -2.40         2.40 o
  -2  12   7          0.68          1.08         2.44 o
  -1  12   7          0.48          0.20         2.56 o
   0  12   7          2.90          1.12         2.43 o
   1  12   7          0.53         -3.40         4.86 o
   2  12   7          0.76         -5.97        10.10 o
   3  12   7          0.89         -2.40         4.69 o
   0   0   8         16.65         26.01         4.15 o
   1   0   8         89.21         95.94         7.42 o
   2   0   8        520.74        569.80        13.98 o
   3   0   8         26.17         46.63         3.50 o
   4   0   8        126.75        124.80         6.68 o
   5   0   8        108.09        115.72        10.58 o
   6   0   8        535.98        471.59        22.43 o
   7   0   8        122.53        122.28         8.63 o
   8   0   8         22.93         15.95         4.46 o
   9   0   8          5.54          7.17         4.20 o
  10   0   8        115.96        155.09        10.23 o
 -10   1   8         29.83         56.88        22.26 o
  -9   1   8        141.71        125.68        14.68 o
  -8   1   8         31.58         37.11         7.44 o
  -7   1   8         68.67         63.46         7.57 o
  -6   1   8          4.81          4.17         3.41 o
  -5   1   8        429.41        381.34        18.80 o
  -4   1   8        235.58        226.61         9.13 o
  -3   1   8       1041.60       1143.80        16.11 o
  -2   1   8        338.94        331.78         7.39 o
  -1   1   8        225.57        241.84        12.84 o
   0   1   8        287.18        341.56        10.92 o
   1   1   8        223.53        263.97        10.93 o
   2   1   8        340.64        340.98         8.32 o
   3   1   8       1041.48       1099.09        18.50 o
   4   1   8        234.81        213.51        12.63 o
   5   1   8        430.19        419.78        16.00 o
   6   1   8          4.68          6.56         4.25 o
   7   1   8         69.22         63.52         6.36 o
   8   1   8         31.56         28.03         4.37 o
   9   1   8        141.31        133.26         8.20 o
  10   1   8         29.64         32.95         5.02 o
 -10   2   8         27.10         26.60         3.59 o
  -9   2   8         72.40         65.53         6.53 o
  -8   2   8         32.57         29.27         6.56 o
  -7   2   8        194.10        177.71        17.32 o
  -6   2   8        685.96        626.13        26.02 o
  -5   2   8        125.33        144.79        12.06 o
  -4   2   8        288.34        278.53        11.90 o
  -3   2   8       2469.02       2485.18        39.16 o
  -2   2   8        499.22        454.60        12.69 o
  -1   2   8        159.90        175.94         5.57 o
   0   2   8         84.36         84.94         3.98 o
   1   2   8        159.25        149.66         9.89 o
   2   2   8        496.47        481.20        12.56 o
   3   2   8       2467.98       2514.40        37.30 o
   4   2   8        286.60        310.84        12.35 o
   5   2   8        124.89        151.73        12.32 o
   6   2   8        688.01        709.36        45.24 o
   7   2   8        194.17        178.64         9.14 o
   8   2   8         32.72         34.65         4.63 o
   9   2   8         71.78         68.23         5.17 o
  10   2   8         27.19         23.71         4.10 o
  -9   3   8         40.40         50.91         5.54 o
  -8   3   8         39.51         49.05         6.26 o
  -7   3   8         53.31         48.54         7.86 o
  -6   3   8         33.21         28.57         4.19 o
  -5   3   8         15.41         14.53         3.04 o
  -4   3   8        100.24         99.85         6.44 o
  -3   3   8         75.48         88.00         5.07 o
  -2   3   8       1125.31       1189.11        32.60 o
  -1   3   8        410.50        407.59        12.51 o
   0   3   8          0.48          3.16         2.02 o
   1   3   8        409.58        380.69        12.46 o
   2   3   8       1126.60       1189.96        17.87 o
   3   3   8         75.36         84.71         5.71 o
   4   3   8        101.73        116.40         8.13 o
   5   3   8         15.48         15.06         3.28 o
   6   3   8         32.27         26.33         3.89 o
   7   3   8         52.91         55.97         6.00 o
   8   3   8         39.63         47.05         4.68 o
   9   3   8         40.50         52.89         5.76 o
  -9   4   8         60.77         63.95         5.55 o
  -8   4   8         31.48         31.12         6.26 o
  -7   4   8         59.81         54.45         5.72 o
  -6   4   8        354.66        335.86        15.60 o
  -5   4   8         99.43         90.90        10.06 o
  -4   4   8        232.09        239.00        11.98 o
  -3   4   8         45.13         35.89         4.81 o
  -2   4   8        701.68        697.32        18.29 o
  -1   4   8        371.31        320.30        12.07 o
   0   4   8        155.30        179.14         7.75 o
   1   4   8        372.24        334.50        12.26 o
   2   4   8        698.73        651.72        15.29 o
   3   4   8         43.99         36.39         4.10 o
   4   4   8        229.78        245.79        12.20 o
   5   4   8        100.62         93.67         9.82 o
   6   4   8        352.56        357.34        16.63 o
   7   4   8         60.81         56.86         7.14 o
   8   4   8         31.50         33.18         5.55 o
   9   4   8         60.64         67.41         6.13 o
  -9   5   8         10.30          4.60         6.74 o
  -8   5   8          9.94          4.51         2.27 o
  -7   5   8        191.95        179.25         9.91 o
  -6   5   8        160.79        159.08         9.68 o
  -5   5   8        111.67        105.56         9.06 o
  -4   5   8        211.94        209.63        11.89 o
  -3   5   8        308.31        286.71        13.19 o
  -2   5   8        225.59        233.79        11.61 o
  -1   5   8         12.14         10.82         3.09 o
   0   5   8       1591.78       1446.11        26.81 o
   1   5   8         11.56         12.98         2.74 o
   2   5   8        226.36        243.77        12.16 o
   3   5   8        308.50        293.69        11.79 o
   4   5   8        210.23        201.71        11.95 o
   5   5   8        111.50        102.71         5.73 o
   6   5   8        161.63        159.64         8.89 o
   7   5   8        192.44        194.35        10.70 o
   8   5   8         10.21          7.59         2.72 o
   9   5   8         10.38         11.87         2.77 o
  -9   6   8         24.09         10.01         4.42 o
  -8   6   8          7.77         10.25         3.28 o
  -7   6   8        208.67        222.32        12.41 o
  -6   6   8          1.78          3.39         2.69 o
  -5   6   8         55.86         54.15         5.88 o
  -4   6   8        274.58        261.83        10.00 o
  -3   6   8        658.84        603.86        20.14 o
  -2   6   8         84.02         76.67         7.38 o
  -1   6   8        165.07        164.69        10.11 o
   0   6   8        201.67        198.14        10.86 o
   1   6   8        164.11        163.08        12.78 o
   2   6   8         83.28         69.41         7.00 o
   3   6   8        653.88        664.51        21.58 o
   4   6   8        273.69        279.72         9.93 o
   5   6   8         55.11         63.55         5.69 o
   6   6   8          1.80          2.66         2.62 o
   7   6   8        207.86        229.72        11.21 o
   8   6   8          7.91          6.21         2.39 o
   9   6   8         24.09         17.38         5.15 o
  -8   7   8         18.05         16.49         3.14 o
  -7   7   8         27.27         20.34         3.71 o
  -6   7   8         77.33         72.42         5.85 o
  -5   7   8        214.43        198.57        11.18 o
  -4   7   8         80.36         76.23         5.21 o
  -3   7   8         31.54         29.69         3.28 o
  -2   7   8         37.84         46.50         7.82 o
  -1   7   8        523.17        511.07        23.30 o
   0   7   8         16.81          3.83         3.14 o
   1   7   8        524.35        545.80        24.36 o
   2   7   8         37.94         30.74         6.32 o
   3   7   8         31.16         30.80         3.71 o
   4   7   8         80.70         72.33         7.53 o
   5   7   8        213.70        218.59        10.06 o
   6   7   8         76.53         88.18         6.48 o
   7   7   8         27.49         28.13         3.93 o
   8   7   8         18.26         19.66         3.64 o
  -7   8   8         17.55         18.00         3.25 o
  -6   8   8         78.04         67.53         5.48 o
  -5   8   8          7.47          2.50         2.07 o
  -4   8   8         10.78         10.98         2.82 o
  -3   8   8         75.57         72.62         5.13 o
  -2   8   8         13.83         13.08         2.57 o
  -1   8   8          7.48          5.89         3.18 o
   0   8   8        533.32        501.66        24.70 o
   1   8   8          7.45         11.56         5.02 o
   2   8   8         14.38         17.37         3.83 o
   3   8   8         76.01         76.07         8.88 o
   4   8   8         11.00         11.43         3.73 o
   5   8   8          7.62          5.75         2.96 o
   6   8   8         78.05         78.45         7.30 o
   7   8   8         17.46         18.75         4.19 o
  -7   9   8          7.42         10.99         2.96 o
  -6   9   8          5.95          6.05         2.45 o
  -5   9   8          4.08          3.15         2.16 o
  -4   9   8         47.81         49.95         4.84 o
  -3   9   8         89.64         91.19         6.62 o
  -2   9   8        405.84        386.09        14.79 o
  -1   9   8         96.40        104.09         8.93 o
   0   9   8        189.26        203.19        10.67 o
   1   9   8         94.90         96.11         8.56 o
   2   9   8        405.16        423.28        15.69 o
   3   9   8         90.04        102.86        11.63 o
   4   9   8         47.71         53.74        11.36 o
   5   9   8          4.10          7.02         2.78 o
   6   9   8          5.91          0.70         3.52 o
  -6  10   8          3.50          2.14         1.88 o
  -5  10   8        107.96        118.42         7.46 o
  -4  10   8         13.49         13.01         3.62 o
  -3  10   8         66.92         77.26         8.95 o
  -2  10   8        132.81        141.26        12.83 o
  -1  10   8         96.03        100.19         8.91 o
   0  10   8        439.76        449.81        22.66 o
   1  10   8         96.09         98.15         8.62 o
   2  10   8        133.27        132.71        12.56 o
   3  10   8         67.33         55.09        20.31 o
   4  10   8         13.36         19.75         8.85 o
   5  10   8        108.11        164.99        44.52 o
  -4  11   8         27.49         28.54         2.98 o
  -3  11   8         23.02         25.09         3.19 o
  -2  11   8         45.23         49.34         6.81 o
  -1  11   8          4.45          4.94         3.97 o
   0  11   8          6.83          8.52         3.31 o
   1  11   8          4.37          0.05         2.52 o
   2  11   8         45.30         43.66        10.15 o
   3  11   8         23.30         28.70        13.14 o
   4  11   8         27.29         52.01        18.78 o
  -3  12   8         25.81         39.69         4.43 o
  -2  12   8        103.92        122.72         8.43 o
  -1  12   8         29.14         37.07         5.02 o
   0  12   8          2.44          2.35         5.50 o
   1  12   8         28.88         23.84        19.18 o
   2  12   8        103.66        120.63         9.91 o
   3  12   8         25.52         32.16         6.45 o
   1   0   9        854.90       1102.35        83.82 o
   2   0   9        584.05        635.52        15.86 o
   3   0   9        399.16        455.91        11.56 o
   4   0   9        132.12        117.30         8.04 o
   5   0   9        150.18        120.71        10.97 o
   6   0   9        762.00        703.03        27.78 o
   7   0   9         14.95          7.95         3.16 o
   8   0   9         31.16         26.72         5.07 o
   9   0   9        129.34        151.42        10.14 o
  10   0   9         11.47          9.82         2.50 o
 -10   1   9          2.24         -1.02         2.35 o
  -9   1   9         59.69         66.82         5.77 o
  -8   1   9         32.22         33.76         6.88 o
  -7   1   9         30.60         32.73         5.80 o
  -6   1   9        150.66        131.82         9.99 o
  -5   1   9        313.74        296.97        16.89 o
  -4   1   9        327.40        328.83        11.31 o
  -3   1   9        207.90        210.93         7.35 o
  -2   1   9        846.59        808.11        22.65 o
  -1   1   9        701.04        847.51        39.91 o
   0   1   9       2682.93       3407.25       121.37 o
   1   1   9        701.67        877.18        15.42 o
   2   1   9        844.41        891.51        36.13 o
   3   1   9        206.80        213.51         7.42 o
   4   1   9        330.72        320.79        16.42 o
   5   1   9        315.43        290.52        30.87 o
   6   1   9        151.59        148.91         9.15 o
   7   1   9         30.55         30.75         4.68 o
   8   1   9         32.71         27.43         4.51 o
   9   1   9         59.74         64.57         6.56 o
  10   1   9          2.36          4.67         2.51 o
 -10   2   9          8.10          6.70         2.18 o
  -9   2   9          8.39         11.41         3.55 o
  -8   2   9        193.23        184.95        16.13 o
  -7   2   9         57.87         56.55         8.65 o
  -6   2   9          5.96          4.11         2.80 o
  -5   2   9          0.04          2.38         2.45 o
  -4   2   9         13.80         12.98         3.11 o
  -3   2   9        146.00        189.41        11.18 o
  -2   2   9        845.44        889.71        23.89 o
  -1   2   9         89.04         74.38         4.98 o
   0   2   9         85.37         90.77         5.03 o
   1   2   9         89.32         71.53         8.05 o
   2   2   9        843.03        874.67        32.27 o
   3   2   9        143.80        206.06        24.49 o
   4   2   9         13.75         13.75         4.46 o
   5   2   9          0.05          0.14         3.41 o
   6   2   9          6.26          4.66         1.87 o
   7   2   9         58.08         59.51         5.43 o
   8   2   9        193.22        189.96        10.47 o
   9   2   9          8.54          8.52         2.37 o
  10   2   9          8.00          8.73         3.95 o
  -9   3   9         66.35         65.23         6.14 o
  -8   3   9         48.13         52.31         6.55 o
  -7   3   9        211.59        203.51        15.92 o
  -6   3   9         11.32         13.77         4.64 o
  -5   3   9        101.08        102.44         8.33 o
  -4   3   9        176.17        177.38        10.16 o
  -3   3   9         42.01         49.80         5.89 o
  -2   3   9        308.00        271.39        40.33 o
  -1   3   9       1638.24       1688.53        51.40 o
   0   3   9       1769.83       1712.22        34.90 o
   1   3   9       1631.63       1728.17        32.25 o
   2   3   9        309.92        290.74        10.51 o
   3   3   9         42.28         50.36         4.60 o
   4   3   9        175.22        177.97        10.13 o
   5   3   9         99.99        108.73        10.89 o
   6   3   9         11.08         10.69         2.96 o
   7   3   9        212.13        203.50        11.16 o
   8   3   9         47.91         47.08         4.62 o
   9   3   9         66.24         72.51         5.42 o
  -9   4   9          2.41          1.69         1.84 o
  -8   4   9          8.05          9.17         4.46 o
  -7   4   9          1.73          0.45         2.41 o
  -6   4   9         13.98          7.13         2.93 o
  -5   4   9        310.28        282.31        17.31 o
  -4   4   9        367.54        362.81        26.72 o
  -3   4   9        192.44        178.53        13.91 o
  -2   4   9        704.12        731.25        21.72 o
  -1   4   9        288.23        349.58        13.14 o
   0   4   9        860.35        860.03        17.45 o
   1   4   9        286.71        322.08        12.93 o
   2   4   9        705.50        704.46        26.49 o
   3   4   9        194.80        186.19        14.20 o
   4   4   9        367.40        354.75        14.88 o
   5   4   9        311.65        299.01        17.94 o
   6   4   9         14.07         10.57         3.16 o
   7   4   9          1.71          0.74         2.65 o
   8   4   9          7.78         10.59         2.74 o
   9   4   9          2.46          1.28         2.03 o
  -9   5   9         21.13          9.14         8.68 o
  -8   5   9         64.83         65.71         7.77 o
  -7   5   9         82.59         79.19         6.64 o
  -6   5   9          1.97          3.62         2.56 o
  -5   5   9        198.94        182.44        11.88 o
  -4   5   9        424.31        429.68        35.53 o
  -3   5   9        242.17        233.05        12.24 o
  -2   5   9       1954.18       1919.00        39.83 o
  -1   5   9         74.31         79.79         6.94 o
   0   5   9        362.62        394.45        14.68 o
   1   5   9         75.46         76.96         5.90 o
   2   5   9       1951.43       1912.75        34.92 o
   3   5   9        242.15        233.82        15.16 o
   4   5   9        424.28        455.58        17.54 o
   5   5   9        199.92        196.16         9.44 o
   6   5   9          2.07          5.06         3.26 o
   7   5   9         82.04         82.35         7.00 o
   8   5   9         65.28         65.41         5.76 o
   9   5   9         21.45         18.59         2.98 o
  -8   6   9          4.12          6.86         2.88 o
  -7   6   9         12.41         10.82         2.71 o
  -6   6   9        168.34        162.58         9.82 o
  -5   6   9         91.41         87.69         7.51 o
  -4   6   9        984.27        967.84        21.82 o
  -3   6   9        255.01        272.04        13.70 o
  -2   6   9         95.14         96.67         9.99 o
  -1   6   9         48.34         42.86         7.53 o
   0   6   9         15.57         16.27         3.76 o
   1   6   9         48.07         51.34         7.84 o
   2   6   9         96.66         97.97         8.56 o
   3   6   9        252.72        278.98        14.48 o
   4   6   9        982.86        943.80        22.78 o
   5   6   9         90.91         85.85         6.63 o
   6   6   9        170.69        179.61        10.66 o
   7   6   9         12.49          7.45         2.92 o
   8   6   9          3.98          2.47         1.99 o
  -8   7   9         13.79         13.68         2.88 o
  -7   7   9        113.67        117.33         9.06 o
  -6   7   9         16.65         14.02         3.73 o
  -5   7   9         81.77         79.04         7.20 o
  -4   7   9        330.75        303.14        10.16 o
  -3   7   9        283.76        281.00        10.54 o
  -2   7   9        247.28        244.92        11.41 o
  -1   7   9        231.40        240.98        13.52 o
   0   7   9         23.90         30.37         6.67 o
   1   7   9        229.40        219.62        28.14 o
   2   7   9        246.65        233.75        10.22 o
   3   7   9        285.29        283.17        10.90 o
   4   7   9        333.00        316.05        16.25 o
   5   7   9         80.85         91.59         6.92 o
   6   7   9         16.92         18.57         4.16 o
   7   7   9        115.21        125.72         8.95 o
   8   7   9         13.83         24.21         6.02 o
  -7   8   9         21.05         20.60         3.57 o
  -6   8   9        136.27        147.95         8.78 o
  -5   8   9        211.69        198.41         8.48 o
  -4   8   9        120.32        124.22         6.98 o
  -3   8   9        165.31        162.67         8.00 o
  -2   8   9        321.47        312.76        13.51 o
  -1   8   9        322.93        319.91        16.87 o
   0   8   9          2.17          6.36         2.44 o
   1   8   9        323.20        324.74        11.81 o
   2   8   9        321.73        323.44        13.57 o
   3   8   9        164.73        146.10        10.77 o
   4   8   9        120.69        129.53         9.39 o
   5   8   9        213.15        229.70        11.26 o
   6   8   9        136.65        160.71        12.43 o
   7   8   9         21.15         24.02         5.28 o
  -7   9   9         12.90         17.55         4.75 o
  -6   9   9        178.46        189.26         9.94 o
  -5   9   9         42.21         38.40         4.46 o
  -4   9   9          0.56          0.35         3.38 o
  -3   9   9         21.48         19.17         3.72 o
  -2   9   9         93.69         93.30         7.47 o
  -1   9   9        161.47        161.87        11.18 o
   0   9   9         97.22         83.44         8.04 o
   1   9   9        162.65        149.91        10.75 o
   2   9   9         93.79         93.86        11.10 o
   3   9   9         21.63        139.04        98.96 o
   4   9   9          0.54         -5.80         5.80 o
   5   9   9         42.76         37.67         6.05 o
   6   9   9        178.47        185.70        15.52 o
  -6  10   9         35.51         36.58         4.15 o
  -5  10   9         62.58         62.10         5.28 o
  -4  10   9         12.41         12.17         3.32 o
  -3  10   9          4.69          2.27         3.30 o
  -2  10   9         56.91         61.49         7.76 o
  -1  10   9         55.56         71.03         7.37 o
   0  10   9          2.71          2.34         3.08 o
   1  10   9         54.88         57.71         6.68 o
   2  10   9         57.04         54.03         8.47 o
   3  10   9          5.01          3.99         6.44 o
   4  10   9         12.36         18.62        11.85 o
   5  10   9         62.25         85.47        25.10 o
  -4  11   9         11.09         11.21         1.92 o
  -3  11   9          3.26          2.97         1.89 o
  -2  11   9          2.18          2.89         3.43 o
  -1  11   9          3.58         -0.16         3.06 o
   0  11   9         25.84         23.78         4.25 o
   1  11   9          3.55          5.61         3.69 o
   2  11   9          2.31          8.14         6.21 o
   3  11   9          3.31         -3.73         9.13 o
   4  11   9         11.08         35.58        23.12 o
  -2  12   9         46.41         62.23         5.71 o
  -1  12   9         50.43         53.97         6.27 o
   0  12   9          0.95          3.97         2.45 o
   1  12   9         50.44         36.16        16.82 o
   2  12   9         46.46         56.51         5.83 o
   0   0  10        443.56        543.04        28.62 o
   1   0  10       1574.30       2522.57        53.51 o
   2   0  10        209.90        245.55        10.27 o
   3   0  10          8.03          9.53         2.11 o
   4   0  10          0.00          0.51         2.12 o
   5   0  10        518.65        479.25        23.07 o
   6   0  10        950.92        913.99        26.59 o
   7   0  10         14.02         19.04         4.05 o
   8   0  10        187.32        204.34        12.61 o
   9   0  10         17.64         22.14         4.23 o
  10   0  10         56.49         72.82         6.38 o
 -10   1  10         21.16         23.17         3.85 o
  -9   1  10         51.67         47.07         4.82 o
  -8   1  10         24.77         24.21         6.05 o
  -7   1  10         83.83         75.84         8.02 o
  -6   1  10         13.17         11.70         4.04 o
  -5   1  10         39.41         40.03         6.77 o
  -4   1  10        281.10        285.10        11.25 o
  -3   1  10        353.31        359.90        11.32 o
  -2   1  10       3224.67       3247.84        31.03 o
  -1   1  10        307.72        358.47        10.91 o
   0   1  10        195.93        217.08         7.91 o
   1   1  10        306.57        415.27        13.93 o
   2   1  10       3208.83       4138.48       140.72 o
   3   1  10        350.20        352.61         9.82 o
   4   1  10        278.82        272.84        15.73 o
   5   1  10         39.56         35.50         6.19 o
   6   1  10         13.10         14.74         3.94 o
   7   1  10         83.33         76.66         7.11 o
   8   1  10         24.81         29.55         4.61 o
   9   1  10         51.93         43.51         5.36 o
  10   1  10         20.98         34.12        11.36 o
  -9   2  10         11.05         11.70         3.16 o
  -8   2  10        101.86         87.81        10.46 o
  -7   2  10         60.62         47.58         8.21 o
  -6   2  10       1088.56       1071.59        35.44 o
  -5   2  10        117.85        115.26         8.87 o
  -4   2  10        137.66        149.22         8.21 o
  -3   2  10        327.44        328.00        11.02 o
  -2   2  10        807.23        888.37        29.52 o
  -1   2  10        737.20        794.66        23.55 o
   0   2  10       2292.21       2423.16        57.59 o
   1   2  10        743.07        890.64        19.43 o
   2   2  10        811.77        907.43        33.21 o
   3   2  10        324.48        332.98        24.67 o
   4   2  10        138.41        153.92        12.19 o
   5   2  10        117.63        112.29        11.09 o
   6   2  10       1090.98       1112.01        22.40 o
   7   2  10         59.88         65.79         5.75 o
   8   2  10        102.95        104.79         7.86 o
   9   2  10         10.91         12.10         2.61 o
  -9   3  10         56.74         63.91         5.79 o
  -8   3  10         12.44          9.20         3.32 o
  -7   3  10        267.28        249.11        17.54 o
  -6   3  10        201.32        178.07        14.62 o
  -5   3  10          5.40          5.51         2.71 o
  -4   3  10         61.27         63.94         8.13 o
  -3   3  10        325.98        345.93        17.35 o
  -2   3  10       1595.67       1615.47        41.51 o
  -1   3  10        719.42        685.11        22.69 o
   0   3  10          1.17          1.49         2.74 o
   1   3  10        717.09        738.57        37.90 o
   2   3  10       1593.56       1692.57        36.56 o
   3   3  10        327.58        349.39        15.60 o
   4   3  10         61.77         56.99         8.09 o
   5   3  10          5.04          5.25         3.75 o
   6   3  10        200.67        187.66        10.65 o
   7   3  10        269.92        272.55        12.84 o
   8   3  10         12.53          9.18         2.34 o
   9   3  10         57.04         63.77         4.46 o
  -9   4  10         10.50          4.76         2.37 o
  -8   4  10         97.96         86.73         7.65 o
  -7   4  10         98.30         97.66        11.15 o
  -6   4  10        414.10        389.67        17.12 o
  -5   4  10        103.35         95.73         7.48 o
  -4   4  10        145.24        143.63        12.48 o
  -3   4  10         11.64         23.60         7.26 o
  -2   4  10        118.82        111.19        11.29 o
  -1   4  10        258.21        263.85        61.85 o
   0   4  10        316.50        328.80        11.40 o
   1   4  10        256.93        248.16        10.24 o
   2   4  10        118.41        113.56         8.62 o
   3   4  10         11.53         20.21         4.28 o
   4   4  10        145.81        171.43        13.58 o
   5   4  10        103.08         96.18         6.57 o
   6   4  10        411.04        397.85        15.39 o
   7   4  10         97.44        114.80         8.29 o
   8   4  10         97.19         93.90         6.08 o
   9   4  10         10.67         10.08         3.58 o
  -9   5  10          9.65          5.71         5.82 o
  -8   5  10          1.78          2.30         2.58 o
  -7   5  10         76.35         74.04         7.31 o
  -6   5  10        245.77        219.98        13.09 o
  -5   5  10         57.30         48.42         6.68 o
  -4   5  10         81.43         73.73         9.46 o
  -3   5  10        154.05        160.75        13.52 o
  -2   5  10        340.13        377.64        57.17 o
  -1   5  10        131.60        167.58        16.51 o
   0   5  10         11.14         11.62         3.70 o
   1   5  10        132.55        176.72        10.15 o
   2   5  10        340.59        345.67        15.57 o
   3   5  10        152.18        133.04         9.94 o
   4   5  10         81.81         88.14        10.22 o
   5   5  10         57.14         54.30         5.78 o
   6   5  10        246.81        241.67        14.14 o
   7   5  10         74.88         67.30         7.51 o
   8   5  10          1.72          0.94         2.58 o
   9   5  10          9.46          9.39         4.23 o
  -8   6  10         72.45         68.22         7.08 o
  -7   6  10         24.70         18.77         3.20 o
  -6   6  10        207.28        180.32        11.47 o
  -5   6  10        374.23        371.07        15.30 o
  -4   6  10         91.01         93.73         6.91 o
  -3   6  10         28.57         23.68         4.03 o
  -2   6  10        353.67        406.87        68.66 o
  -1   6  10        465.64        441.72        28.73 o
   0   6  10         17.33         13.27         4.16 o
   1   6  10        465.76        443.14        22.91 o
   2   6  10        351.04        329.77        15.90 o
   3   6  10         29.44         19.04         4.04 o
   4   6  10         90.44         82.24         6.99 o
   5   6  10        374.93        387.59        13.42 o
   6   6  10        209.47        209.93        11.33 o
   7   6  10         24.57         23.85         4.51 o
   8   6  10         72.93         69.13         6.21 o
  -8   7  10         11.33         14.28         2.67 o
  -7   7  10          2.03          1.32         2.34 o
  -6   7  10          4.01          6.00         2.68 o
  -5   7  10         34.02         30.27         3.97 o
  -4   7  10         10.13          9.84         2.72 o
  -3   7  10        448.34        454.37        18.13 o
  -2   7  10        482.74        445.72        18.45 o
  -1   7  10         55.66         43.81         5.80 o
   0   7  10          0.07         65.16        14.52 o
   1   7  10         55.93         53.79         4.76 o
   2   7  10        480.15        463.15        15.73 o
   3   7  10        449.43        453.58        15.68 o
   4   7  10         10.23          5.90         3.47 o
   5   7  10         34.22         36.46         5.67 o
   6   7  10          3.98          3.35         2.71 o
   7   7  10          2.04          1.97         2.43 o
   8   7  10         11.22         16.93         4.83 o
  -7   8  10          2.98          4.28         2.35 o
  -6   8  10          4.13          3.68         2.73 o
  -5   8  10        237.18        234.26         9.08 o
  -4   8  10         32.28         34.82         4.29 o
  -3   8  10         82.01         85.47         7.16 o
  -2   8  10         74.02         81.03         8.11 o
  -1   8  10         14.89         14.60         3.89 o
   0   8  10         20.09         17.55         3.22 o
   1   8  10         14.50         12.50         2.94 o
   2   8  10         74.08         70.08         9.80 o
   3   8  10         80.88         46.52        32.95 o
   4   8  10         32.49         21.45         5.36 o
   5   8  10        237.52        223.65        12.37 o
   6   8  10          4.21          1.11         3.00 o
   7   8  10          2.87          1.91         2.83 o
  -6   9  10          6.17          7.36         2.63 o
  -5   9  10        107.39        111.56         6.99 o
  -4   9  10        132.77        121.60         7.77 o
  -3   9  10         79.37         83.40         6.77 o
  -2   9  10        128.42        119.01         9.67 o
  -1   9  10         19.05         13.65         3.73 o
   0   9  10        131.46        131.21        10.65 o
   1   9  10         18.99         20.36         4.54 o
   2   9  10        130.20        122.19        12.15 o
   3   9  10         79.38         56.14        25.46 o
   4   9  10        132.76        131.08        12.64 o
   5   9  10        107.66        117.27         9.94 o
   6   9  10          5.96          4.16         2.74 o
  -5  10  10          6.40          3.77         2.11 o
  -4  10  10         14.34         16.46         3.54 o
  -3  10  10         69.52         70.45         8.49 o
  -2  10  10         16.11         10.81         3.48 o
  -1  10  10         58.49         64.39         6.96 o
   0  10  10         16.11          9.45         3.55 o
   1  10  10         59.21         57.66         6.41 o
   2  10  10         16.15         10.84         5.72 o
   3  10  10         69.27         57.56        26.95 o
   4  10  10         14.13         21.66        17.80 o
   5  10  10          6.38         35.12        24.11 o
  -4  11  10          9.41         13.84         2.93 o
  -3  11  10          5.64          3.96         2.11 o
  -2  11  10          9.23         10.69         4.09 o
  -1  11  10          8.07          6.65         3.51 o
   0  11  10          2.80          1.36         2.58 o
   1  11  10          8.10          7.34         3.58 o
   2  11  10          9.08          0.47        10.33 o
   3  11  10          5.59         11.13         4.37 o
   4  11  10          9.41         35.95        20.34 o
  -1  12  10         12.09         12.66         2.99 o
   1  12  10         11.89          2.00        11.21 o
   1   0  11         11.70         10.69         2.50 o
   2   0  11        147.56        162.00         8.87 o
   3   0  11       1418.17       1559.95        21.20 o
   4   0  11         73.67         61.53         6.21 o
   5   0  11        313.83        285.98        17.40 o
   6   0  11         16.21         21.60         4.71 o
   7   0  11        416.05        406.68        16.01 o
   8   0  11         15.37         14.39         4.89 o
   9   0  11          0.00          6.71         3.13 o
  -9   1  11         63.24         67.12         5.31 o
  -8   1  11         14.14         10.31         4.72 o
  -7   1  11         59.78         61.30         7.41 o
  -6   1  11        157.03        154.22        14.00 o
  -5   1  11        129.23        114.73        11.03 o
  -4   1  11         22.61         26.95         3.71 o
  -3   1  11        152.36        151.23         7.64 o
  -2   1  11         57.64         56.96         4.15 o
  -1   1  11        210.63        200.47         8.21 o
   0   1  11        150.52        170.58         7.43 o
   1   1  11        212.62        286.90        30.90 o
   2   1  11         57.56         60.60         7.32 o
   3   1  11        153.15        160.39         7.94 o
   4   1  11         22.45         34.06         6.34 o
   5   1  11        129.25        121.68        11.70 o
   6   1  11        159.79        155.49        11.31 o
   7   1  11         60.31         68.25         7.02 o
   8   1  11         14.46         12.78         3.66 o
   9   1  11         63.86         76.02         5.68 o
  -9   2  11          2.29          2.44         2.26 o
  -8   2  11        179.51        190.07        14.59 o
  -7   2  11        218.88        218.63        16.73 o
  -6   2  11         45.90         48.50         8.12 o
  -5   2  11         18.75         13.48         3.57 o
  -4   2  11         18.31         19.63         3.46 o
  -3   2  11         48.72         53.14         5.69 o
  -2   2  11         90.51         96.70         8.59 o
  -1   2  11        256.69        279.94         9.91 o
   0   2  11         25.83         43.63         5.20 o
   1   2  11        257.66        286.65        11.43 o
   2   2  11         88.61        115.22        10.11 o
   3   2  11         48.25         48.34         6.79 o
   4   2  11         18.40         13.35         5.05 o
   5   2  11         18.21         17.00         5.08 o
   6   2  11         46.03         48.79         5.06 o
   7   2  11        219.56        226.08        10.45 o
   8   2  11        180.04        178.05         9.87 o
   9   2  11          2.29          2.90         2.20 o
  -9   3  11         78.18         81.65         6.16 o
  -8   3  11          7.51          7.39         2.66 o
  -7   3  11         20.22         19.41         5.72 o
  -6   3  11        429.62        419.47        27.95 o
  -5   3  11        234.05        207.14        10.86 o
  -4   3  11        187.41        190.89        11.33 o
  -3   3  11        222.70        224.28        12.26 o
  -2   3  11         50.58         45.38         6.21 o
  -1   3  11        227.08        223.06        15.07 o
   0   3  11        370.97        344.43        14.36 o
   1   3  11        225.67        231.06        11.08 o
   2   3  11         50.17         53.86         4.93 o
   3   3  11        221.90        233.66        14.80 o
   4   3  11        188.20        181.99        13.83 o
   5   3  11        235.49        214.78         8.96 o
   6   3  11        428.37        437.09        16.33 o
   7   3  11         20.22         23.58         4.30 o
   8   3  11          7.62          5.72         2.17 o
   9   3  11         78.74         85.56         6.26 o
  -9   4  11          8.43          5.69         1.77 o
  -8   4  11          4.89          5.86         4.53 o
  -7   4  11         67.73         66.95         6.48 o
  -6   4  11        172.92        153.20        10.96 o
  -5   4  11        359.27        368.48        17.02 o
  -4   4  11         62.77         55.57         6.52 o
  -3   4  11          9.41         10.05         3.94 o
  -2   4  11        310.48        280.72        17.99 o
  -1   4  11        105.89         92.97        10.89 o
   0   4  11         75.12         76.07         7.47 o
   1   4  11        106.20        100.94         8.13 o
   2   4  11        313.29        296.22        13.94 o
   3   4  11          9.33         12.16         3.87 o
   4   4  11         62.66         58.49         8.40 o
   5   4  11        359.73        374.19        14.66 o
   6   4  11        173.13        171.72        10.33 o
   7   4  11         67.77         72.38         6.68 o
   8   4  11          4.99          4.44         2.20 o
   9   4  11          8.42         14.29         5.07 o
  -9   5  11         19.07          3.33         3.72 o
  -8   5  11          5.00          4.29         2.42 o
  -7   5  11         33.87         27.65         3.93 o
  -6   5  11         16.70         16.47         4.15 o
  -5   5  11        196.87        201.38        11.01 o
  -4   5  11        140.55        137.20         9.00 o
  -3   5  11         20.94         17.49         4.95 o
  -2   5  11         97.26         80.38        11.02 o
  -1   5  11        108.36        119.82        24.01 o
   0   5  11        106.36        137.41        35.95 o
   1   5  11        109.16         98.42         7.31 o
   2   5  11         95.81         82.96         8.22 o
   3   5  11         21.30         17.68         4.29 o
   4   5  11        140.41        138.32         8.71 o
   5   5  11        195.93        211.09        10.04 o
   6   5  11         17.33         15.47         4.33 o
   7   5  11         34.10         35.13         5.73 o
   8   5  11          5.01          2.01         2.73 o
   9   5  11         18.86         24.57         5.59 o
  -8   6  11          0.62          1.28         1.72 o
  -7   6  11         39.07         30.27         4.54 o
  -6   6  11         78.14         68.73         5.89 o
  -5   6  11        116.24         97.70         8.10 o
  -4   6  11        187.26        171.29         9.29 o
  -3   6  11         50.73         44.66         4.25 o
  -2   6  11         35.16         22.79         6.95 o
  -1   6  11        160.01        171.53        55.23 o
   0   6  11        346.33        366.69        36.89 o
   1   6  11        160.87        170.91        49.43 o
   2   6  11         34.98         29.63         5.41 o
   3   6  11         50.22         40.37        12.43 o
   4   6  11        186.22        170.08        11.59 o
   5   6  11        115.78        108.51         8.29 o
   6   6  11         78.23         76.97         7.94 o
   7   6  11         39.47         30.67         4.92 o
   8   6  11          0.66          1.32         2.16 o
  -8   7  11          6.91          9.19         3.79 o
  -7   7  11          1.72         -0.33         2.07 o
  -6   7  11         80.70         72.72         6.58 o
  -5   7  11        129.05        128.46         7.68 o
  -4   7  11         19.01         15.03         2.87 o
  -3   7  11        353.20        348.99        14.60 o
  -2   7  11        151.44        144.39        10.66 o
  -1   7  11        424.89        391.82        16.82 o
   0   7  11         64.92         72.62         6.41 o
   1   7  11        425.01        397.07        14.87 o
   2   7  11        153.10        144.90        13.08 o
   3   7  11        353.40        314.88        21.17 o
   4   7  11         19.09         11.86         4.11 o
   5   7  11        128.08        144.12         9.33 o
   6   7  11         81.41         78.60         7.39 o
   7   7  11          1.74          0.63         2.12 o
  -7   8  11          1.49          3.94         2.29 o
  -6   8  11          7.63          4.04         2.42 o
  -5   8  11        210.76        217.04         9.37 o
  -4   8  11         46.91         47.85         4.97 o
  -3   8  11        169.64        182.66        10.25 o
  -2   8  11         71.72         69.56         7.74 o
  -1   8  11         86.12         77.92         9.81 o
   0   8  11          2.14          0.51         2.04 o
   1   8  11         87.22         88.29         7.27 o
   2   8  11         72.56         57.65         8.85 o
   3   8  11        170.45        112.51        32.79 o
   4   8  11         46.97         39.38         5.21 o
   5   8  11        212.08        244.10        16.55 o
   6   8  11          7.67          6.73         3.28 o
   7   8  11          1.66          4.85         3.29 o
  -6   9  11         14.85         10.84         3.47 o
  -5   9  11         73.74         69.00         5.38 o
  -4   9  11         24.76         26.28         3.87 o
  -3   9  11         24.64         20.38         4.46 o
  -2   9  11         18.33         14.90         3.75 o
  -1   9  11         52.00         50.99         6.50 o
   0   9  11         12.35          8.86         3.46 o
   1   9  11         51.88         53.83         6.48 o
   2   9  11         18.08         13.42         4.96 o
   3   9  11         25.20          2.86        22.24 o
   4   9  11         24.61         36.24         9.68 o
   5   9  11         74.14         87.35         8.20 o
   6   9  11         14.92         12.76         4.14 o
  -5  10  11         82.97         78.79         4.56 o
  -4  10  11         32.78         35.29         3.27 o
  -3  10  11          2.60          4.58         2.47 o
  -2  10  11          6.86          1.30         2.62 o
  -1  10  11         43.76         50.51         6.11 o
   0  10  11          1.46          1.68         2.53 o
   1  10  11         43.31         54.82         6.30 o
   2  10  11          6.63          2.04         6.35 o
   3  10  11          2.53         -6.50        12.93 o
   4  10  11         32.76         58.50        25.63 o
   5  10  11         82.97         88.21         9.78 o
  -3  11  11         49.79         51.51         4.44 o
  -2  11  11         24.37         32.21         5.02 o
  -1  11  11          3.76          7.83         3.46 o
   0  11  11          7.30          8.80         2.68 o
   1  11  11          3.86         13.90         6.02 o
   2  11  11         24.40         14.09        15.99 o
   3  11  11         49.41         74.34         7.99 o
   0   0  12        474.63        695.50        36.90 o
   1   0  12         59.56         92.00         7.35 o
   2   0  12         25.80         17.71         3.59 o
   3   0  12        565.59        572.12        13.32 o
   4   0  12         56.69         63.19         6.42 o
   5   0  12          8.39         10.38         3.94 o
   6   0  12          0.31          1.31         2.83 o
   7   0  12         44.82         45.55         6.57 o
   8   0  12          2.79          1.32         2.80 o
   9   0  12         31.06         38.31         4.84 o
  -9   1  12          5.19          8.78         2.51 o
  -8   1  12          8.70          3.99         4.35 o
  -7   1  12        122.26        124.38        10.37 o
  -6   1  12         57.26         53.01         8.88 o
  -5   1  12        124.56        121.27        11.58 o
  -4   1  12        541.34        560.63        17.78 o
  -3   1  12        139.49        145.06         7.77 o
  -2   1  12         10.88         12.67         2.86 o
  -1   1  12        623.81        700.57        47.71 o
   0   1  12        507.13        535.92        15.04 o
   1   1  12        626.57        910.59        38.65 o
   2   1  12         10.99          9.80         3.79 o
   3   1  12        140.43        144.13         7.77 o
   4   1  12        540.70        527.24        22.68 o
   5   1  12        125.13        120.22        12.11 o
   6   1  12         57.94         53.69         7.08 o
   7   1  12        122.48        118.41         8.86 o
   8   1  12          8.84          6.16         3.43 o
   9   1  12          5.20          6.81         2.28 o
  -9   2  12          8.16          6.44         2.13 o
  -8   2  12         61.91         67.53         7.36 o
  -7   2  12          3.74          6.30         4.35 o
  -6   2  12        377.22        352.78        23.12 o
  -5   2  12         77.22         81.26         6.97 o
  -4   2  12        191.68        172.17        11.96 o
  -3   2  12         40.60         42.19         5.71 o
  -2   2  12        217.63        218.14        13.12 o
  -1   2  12        515.33        538.58        18.01 o
   0   2  12       1145.38       1386.77        55.81 o
   1   2  12        516.44        588.88        21.98 o
   2   2  12        216.23        204.42        13.78 o
   3   2  12         41.03         38.60         7.18 o
   4   2  12        193.24        155.25        12.68 o
   5   2  12         78.14         74.54         6.75 o
   6   2  12        375.70        353.39        14.76 o
   7   2  12          3.62          3.79         2.41 o
   8   2  12         62.07         66.24         7.02 o
   9   2  12          8.09         11.89         2.41 o
  -9   3  12         51.22         50.00         4.62 o
  -8   3  12          7.40          4.77         2.20 o
  -7   3  12         22.35         18.45         3.73 o
  -6   3  12        429.81        444.69        23.86 o
  -5   3  12        349.46        310.51        15.52 o
  -4   3  12         16.66         19.23         4.37 o
  -3   3  12        214.84        248.11        12.65 o
  -2   3  12        340.65        352.21        14.43 o
  -1   3  12       1023.96       1014.12        31.36 o
   0   3  12         82.70        107.61         8.59 o
   1   3  12       1019.51       1063.28        39.11 o
   2   3  12        337.66        352.89        20.79 o
   3   3  12        214.40        248.74        15.50 o
   4   3  12         16.94         16.73         4.88 o
   5   3  12        348.83        328.75        13.72 o
   6   3  12        428.04        426.92        16.31 o
   7   3  12         22.59         17.90         3.46 o
   8   3  12          7.20          6.78         2.48 o
   9   3  12         51.44         49.80         4.47 o
  -9   4  12         34.20         20.57        20.04 o
  -8   4  12         78.32         43.99        34.29 o
  -7   4  12         98.52         93.25         8.43 o
  -6   4  12        124.39        124.52        10.04 o
  -5   4  12        291.07        269.64        14.81 o
  -4   4  12         76.79         61.49         5.39 o
  -3   4  12         87.14         90.07         7.98 o
  -2   4  12        205.32        212.88        31.23 o
  -1   4  12        125.12        124.53        12.69 o
   0   4  12         44.74         70.25         7.52 o
   1   4  12        124.05        129.26         7.99 o
   2   4  12        206.17        214.17        12.11 o
   3   4  12         87.48        104.32        10.95 o
   4   4  12         77.06         67.41         9.21 o
   5   4  12        292.63        282.58        12.96 o
   6   4  12        125.70        130.06         9.13 o
   7   4  12         99.80        101.01         7.77 o
   8   4  12         78.70         88.37         6.25 o
   9   4  12         34.35         33.00         6.36 o
  -8   5  12         46.94         51.68         6.78 o
  -7   5  12        193.02        206.21        11.08 o
  -6   5  12         84.79         76.78         6.78 o
  -5   5  12        145.80        136.21        12.42 o
  -4   5  12         44.11         35.05         4.22 o
  -3   5  12        302.92        286.47        18.05 o
  -2   5  12        784.43        713.35        39.84 o
  -1   5  12         24.52         22.48         7.15 o
   0   5  12         37.88         38.80         8.41 o
   1   5  12         24.94         23.27         4.93 o
   2   5  12        783.22        759.00        26.24 o
   3   5  12        302.99        302.31        15.11 o
   4   5  12         43.96         46.28         6.34 o
   5   5  12        145.80        146.57         8.56 o
   6   5  12         86.31         90.41         8.79 o
   7   5  12        192.51        190.85        11.73 o
   8   5  12         47.35         58.20         5.69 o
  -8   6  12         23.91         15.10         4.19 o
  -7   6  12         24.76         20.79         2.99 o
  -6   6  12         45.07         45.06         4.68 o
  -5   6  12        353.60        328.23        14.28 o
  -4   6  12        253.09        250.47        10.12 o
  -3   6  12         23.98         22.13         3.24 o
  -2   6  12        377.69        377.87        12.35 o
  -1   6  12         17.04         14.85         7.03 o
   0   6  12        133.63        158.31        14.45 o
   1   6  12         16.96         10.06         3.97 o
   2   6  12        376.11        394.93        10.50 o
   3   6  12         24.43          8.70        12.84 o
   4   6  12        253.68        255.47        14.23 o
   5   6  12        352.77        364.82        14.61 o
   6   6  12         44.94         53.92         7.23 o
   7   6  12         24.42         23.11         4.20 o
   8   6  12         23.87         22.13         4.17 o
  -7   7  12         15.53         12.58         2.37 o
  -6   7  12         78.27         74.21         5.44 o
  -5   7  12        103.73        103.35         6.85 o
  -4   7  12        112.16        107.46         8.33 o
  -3   7  12        310.54        309.63        18.43 o
  -2   7  12        286.82        275.57        14.76 o
  -1   7  12        130.78        118.92         9.60 o
   0   7  12         74.34         69.99         6.47 o
   1   7  12        132.14        131.27         8.85 o
   2   7  12        289.25        285.62        18.38 o
   3   7  12        309.95        278.92        17.04 o
   4   7  12        112.87        102.04         9.35 o
   5   7  12        103.56        118.97         9.07 o
   6   7  12         77.82         75.18         8.71 o
   7   7  12         15.50         14.71         3.11 o
  -7   8  12         18.41         19.03         3.40 o
  -6   8  12         75.07         83.22         5.69 o
  -5   8  12         34.68         29.88         3.58 o
  -4   8  12         27.07         26.17         4.16 o
  -3   8  12         49.02         44.09         6.10 o
  -2   8  12        147.03        136.19         8.90 o
  -1   8  12        154.90        151.02        10.88 o
   0   8  12        553.36        531.42        15.52 o
   1   8  12        154.61        166.86         9.68 o
   2   8  12        149.36        148.33        13.57 o
   3   8  12         49.40         31.01        20.15 o
   4   8  12         27.20         27.11         4.44 o
   5   8  12         34.72         31.75         5.88 o
   6   8  12         74.98         94.16        16.42 o
   7   8  12         18.43         24.85         5.33 o
  -6   9  12         37.99         43.27         7.37 o
  -5   9  12         59.41         63.04         4.32 o
  -4   9  12         65.83         68.35         5.57 o
  -3   9  12         92.17         88.40         7.88 o
  -2   9  12         71.00         74.18         6.44 o
  -1   9  12         76.23         82.05         7.74 o
   0   9  12          0.09          0.39         2.25 o
   1   9  12         75.66         80.65         7.77 o
   2   9  12         70.83         59.98        21.98 o
   3   9  12         91.34         71.45        10.29 o
   4   9  12         65.78         72.96        15.24 o
   5   9  12         59.12         59.67         6.35 o
  -5  10  12         13.68         16.60         4.70 o
  -4  10  12         14.54         19.63         2.77 o
  -3  10  12          0.18         -1.81         1.98 o
  -2  10  12         48.71         51.26         5.72 o
  -1  10  12         78.74         74.77         6.96 o
   0  10  12          2.68          4.00         2.80 o
   1  10  12         78.80         74.25         9.19 o
   2  10  12         48.21         37.59        30.11 o
   3  10  12          0.17         -0.32         3.63 o
   4  10  12         14.77         44.56        28.96 o
  -3  11  12         49.96         59.04         5.43 o
  -2  11  12         26.70         28.16         3.48 o
  -1  11  12         40.77         46.76         5.73 o
   0  11  12          0.01          1.40         1.93 o
   1  11  12         40.50         18.69        23.86 o
   2  11  12         26.37         31.59         5.21 o
   3  11  12         50.45         81.07        18.90 o
   1   0  13         12.97         13.27         3.32 o
   2   0  13        490.69        500.55        27.23 o
   3   0  13        414.64        439.07        12.08 o
   4   0  13          8.44         13.03         3.61 o
   5   0  13        846.76        813.87        28.13 o
   6   0  13          0.44          4.78         4.45 o
   7   0  13         92.32         82.23         8.46 o
   8   0  13          4.23          4.90         3.21 o
   9   0  13          1.44         10.10         3.47 o
  -9   1  13        142.44        180.17         8.41 o
  -8   1  13         67.15         74.52         7.21 o
  -7   1  13         72.97         84.56         8.59 o
  -6   1  13        225.17        214.75        16.90 o
  -5   1  13        588.47        586.18        20.66 o
  -4   1  13        229.07        206.15         9.98 o
  -3   1  13        507.90        537.20        17.84 o
  -2   1  13        344.44        347.05        13.82 o
  -1   1  13         46.35         56.63         5.37 o
   0   1  13        232.14        295.29        17.57 o
   1   1  13         46.49         72.35         6.56 o
   2   1  13        345.36        400.99        29.01 o
   3   1  13        508.23        548.56        15.43 o
   4   1  13        229.96        209.09        14.69 o
   5   1  13        586.28        547.56        21.13 o
   6   1  13        225.87        227.19        13.93 o
   7   1  13         73.38         73.17         8.05 o
   8   1  13         67.49         75.44         7.53 o
   9   1  13        142.73        172.70         7.94 o
  -9   2  13          2.94          5.22         1.87 o
  -8   2  13         10.63         10.83         4.23 o
  -7   2  13        100.53        105.68        11.58 o
  -6   2  13        589.98        586.24        22.46 o
  -5   2  13        250.83        271.46        13.28 o
  -4   2  13          9.77          9.89         3.37 o
  -3   2  13        140.07        127.89         9.10 o
  -2   2  13        545.97        517.77        17.27 o
  -1   2  13        109.47        124.91        17.17 o
   0   2  13        149.03        185.81        10.35 o
   1   2  13        108.94        103.46         9.64 o
   2   2  13        546.74        592.01        23.76 o
   3   2  13        139.10        144.64        13.90 o
   4   2  13          9.86         15.30         5.55 o
   5   2  13        248.91        270.38        14.99 o
   6   2  13        588.25        578.25        18.92 o
   7   2  13        100.33        101.73         7.08 o
   8   2  13         10.44          9.72         3.41 o
   9   2  13          2.83          5.68         1.84 o
  -9   3  13         57.84         55.48         5.39 o
  -8   3  13         59.09         64.41         5.38 o
  -7   3  13         32.13         30.38         6.10 o
  -6   3  13         56.96         68.44         9.52 o
  -5   3  13        154.77        148.69        10.87 o
  -4   3  13         14.60         19.17         4.29 o
  -3   3  13         57.06         60.29         6.64 o
  -2   3  13        378.78        351.74        18.65 o
  -1   3  13         66.00         61.75         8.80 o
   0   3  13          0.29         -0.28         2.84 o
   1   3  13         65.77         66.31         6.99 o
   2   3  13        382.49        379.14        19.59 o
   3   3  13         57.35         48.04         7.24 o
   4   3  13         14.79         16.05         5.01 o
   5   3  13        155.43        141.87         9.44 o
   6   3  13         57.08         50.85         5.13 o
   7   3  13         32.44         35.38         4.48 o
   8   3  13         59.47         66.87         5.48 o
   9   3  13         58.17         63.97         8.68 o
  -8   4  13         63.97         64.90         7.15 o
  -7   4  13        129.95        131.44         9.61 o
  -6   4  13         26.42         20.41         4.66 o
  -5   4  13        275.49        291.62        15.52 o
  -4   4  13         73.44         69.57         7.75 o
  -3   4  13         86.01         89.22        10.28 o
  -2   4  13        168.63        165.50        14.37 o
  -1   4  13        244.05        253.00        19.55 o
   0   4  13         35.96         35.55         5.67 o
   1   4  13        242.13        245.73        11.03 o
   2   4  13        170.14        169.89        14.13 o
   3   4  13         85.28         93.40        10.36 o
   4   4  13         72.89         64.17         7.06 o
   5   4  13        275.41        267.66        11.18 o
   6   4  13         26.12         24.03         4.42 o
   7   4  13        130.23        135.94         8.61 o
   8   4  13         63.82         76.80         6.36 o
  -8   5  13          0.14          1.31         2.09 o
  -7   5  13         45.98         37.65         6.49 o
  -6   5  13         10.21          7.73         2.41 o
  -5   5  13         19.43         10.42         3.21 o
  -4   5  13        105.08        104.39         7.29 o
  -3   5  13         69.51         71.66         6.72 o
  -2   5  13        321.86        330.29        21.03 o
  -1   5  13        311.00        290.26        19.78 o
   0   5  13        137.98        153.91        15.37 o
   1   5  13        310.97        276.98        14.70 o
   2   5  13        322.40        316.18        15.64 o
   3   5  13         69.42         77.02         7.46 o
   4   5  13        104.78        104.26         7.82 o
   5   5  13         19.35         23.22         3.64 o
   6   5  13         10.36         17.25         4.27 o
   7   5  13         46.28         40.73         5.58 o
   8   5  13          0.13          1.41         3.70 o
  -8   6  13          8.21          4.45         3.83 o
  -7   6  13          5.64          4.73         2.05 o
  -6   6  13        159.88        163.46         9.15 o
  -5   6  13        301.35        287.99        15.12 o
  -4   6  13         93.03        100.15         7.14 o
  -3   6  13        644.60        572.52        18.71 o
  -2   6  13        476.08        449.75        16.35 o
  -1   6  13        306.15        289.19        12.83 o
   0   6  13         67.59         60.30         4.76 o
   1   6  13        306.41        291.69        12.62 o
   2   6  13        474.34        457.06        14.24 o
   3   6  13        645.17        580.92        20.55 o
   4   6  13         92.70        100.48         9.25 o
   5   6  13        301.46        304.94        13.18 o
   6   6  13        160.68        161.93        10.64 o
   7   6  13          5.72          9.31         2.93 o
   8   6  13          8.22         10.86         2.91 o
  -7   7  13         14.46         17.98         2.62 o
  -6   7  13         24.18         22.57         3.12 o
  -5   7  13         35.89         31.94         3.98 o
  -4   7  13         43.91         37.53         4.95 o
  -3   7  13         64.04         65.06         6.50 o
  -2   7  13         52.59         44.60         6.37 o
  -1   7  13        304.56        289.09        12.79 o
   0   7  13        164.01        154.29         9.50 o
   1   7  13        306.86        307.04        13.44 o
   2   7  13         52.21         41.53         6.03 o
   3   7  13         64.96         58.37         7.93 o
   4   7  13         43.60         48.53         6.91 o
   5   7  13         36.38         36.31         5.22 o
   6   7  13         24.49         32.25         5.79 o
   7   7  13         14.39         21.36         4.31 o
  -6   8  13        135.23        131.04         7.41 o
  -5   8  13         11.26          7.18         2.35 o
  -4   8  13         37.30         35.99         4.55 o
  -3   8  13        161.59        154.52        10.88 o
  -2   8  13         49.10         53.68         5.62 o
  -1   8  13        132.98        131.92         8.64 o
   0   8  13        105.29         99.03         7.72 o
   1   8  13        132.29        121.43         7.39 o
   2   8  13         48.45         31.67        24.11 o
   3   8  13        161.13        155.24        18.80 o
   4   8  13         37.13         42.32         5.75 o
   5   8  13         11.41         29.20        21.01 o
   6   8  13        133.50        129.09        13.02 o
  -5   9  13        108.31        112.27         6.55 o
  -4   9  13         33.88         39.12         5.03 o
  -3   9  13         25.50         25.65         3.75 o
  -2   9  13        115.02        119.80         7.77 o
  -1   9  13        183.29        185.28        11.42 o
   0   9  13          0.90          0.67         2.30 o
   1   9  13        182.87        178.57        10.91 o
   2   9  13        115.20         70.18        32.56 o
   3   9  13         25.84         23.56         6.87 o
   4   9  13         33.95         57.61        20.69 o
   5   9  13        108.23        114.47         7.99 o
  -4  10  13         14.31         11.21         3.03 o
  -3  10  13        107.43        119.27         7.23 o
  -2  10  13        105.24        114.15         7.81 o
  -1  10  13         53.66         64.87         6.20 o
   0  10  13          2.45          5.67         2.82 o
   1  10  13         53.98         38.40        37.00 o
   2  10  13        105.52         82.54        28.54 o
   3  10  13        107.16        134.66        10.55 o
   4  10  13         14.65         35.08        21.66 o
  -2  11  13         34.99         32.08         4.22 o
  -1  11  13          4.17          2.65         2.34 o
   0  11  13         16.95         18.54         3.64 o
   1  11  13          4.09          8.60         5.21 o
   2  11  13         34.28         37.46         6.23 o
   0   0  14          0.00          0.92         4.66 o
   1   0  14         36.40         39.45         6.69 o
   2   0  14        497.16        585.18        51.26 o
   3   0  14        611.19        600.22        16.34 o
   4   0  14         68.98         62.63         8.07 o
   5   0  14         40.02         47.53         8.28 o
   6   0  14         26.66         28.69         7.09 o
   7   0  14        385.51        387.80        17.85 o
   8   0  14         12.54         15.67         3.81 o
   9   0  14        120.39        149.65         7.70 o
  -9   1  14         34.80         32.00         3.89 o
  -8   1  14         14.11         14.32         3.59 o
  -7   1  14          3.95          5.37         3.39 o
  -6   1  14         67.48         57.10         9.26 o
  -5   1  14          2.51          8.68         4.13 o
  -4   1  14        148.22        131.34         9.52 o
  -3   1  14         16.18         28.21         4.57 o
  -2   1  14        137.66        115.17         8.35 o
  -1   1  14          3.90          3.04         1.72 o
   0   1  14         32.96         42.78         5.49 o
   1   1  14          3.95          2.65         2.56 o
   2   1  14        137.98        144.87        17.28 o
   3   1  14         16.67         20.25         3.28 o
   4   1  14        148.09        139.67        12.23 o
   5   1  14          2.53          3.70         3.73 o
   6   1  14         66.87         60.98         9.27 o
   7   1  14          4.15          0.40         2.87 o
   8   1  14         14.19         14.81         3.82 o
   9   1  14         34.69         27.67         7.44 o
  -9   2  14         24.23         25.17         3.20 o
  -8   2  14         24.80         30.40         5.17 o
  -7   2  14         46.16         47.11         8.27 o
  -6   2  14        246.10        253.73        17.83 o
  -5   2  14         10.87          6.45         2.93 o
  -4   2  14        146.44        147.62         8.09 o
  -3   2  14         64.81         59.82         6.57 o
  -2   2  14       1276.67       1279.45        29.81 o
  -1   2  14        575.10        616.57        60.90 o
   0   2  14          2.32          3.10         4.03 o
   1   2  14        572.62        689.27        21.86 o
   2   2  14       1282.40       1264.27        43.47 o
   3   2  14         66.03         63.19         6.69 o
   4   2  14        147.07        145.56         8.00 o
   5   2  14         10.74          9.91         3.91 o
   6   2  14        246.49        255.26        12.94 o
   7   2  14         45.45         53.31         5.76 o
   8   2  14         24.78         33.40         4.83 o
   9   2  14         24.11         31.18         4.52 o
  -8   3  14         19.75         17.72         2.91 o
  -7   3  14         17.93         16.53         3.82 o
  -6   3  14        110.69        117.57        11.85 o
  -5   3  14        141.76        125.48        12.64 o
  -4   3  14          5.05          4.29         2.50 o
  -3   3  14        139.08        142.97        10.08 o
  -2   3  14        145.14        100.97        34.62 o
  -1   3  14        141.86        111.30        24.08 o
   0   3  14        108.22        108.56         9.09 o
   1   3  14        142.22        120.13         9.31 o
   2   3  14        145.07        119.07        12.81 o
   3   3  14        140.03        124.34        11.60 o
   4   3  14          5.04          2.39         1.89 o
   5   3  14        142.95        137.15         9.37 o
   6   3  14        110.51        113.71         7.65 o
   7   3  14         18.76         18.51         3.68 o
   8   3  14         19.68         20.94         3.56 o
  -8   4  14          6.48          1.94         1.79 o
  -7   4  14         40.97         44.11         5.69 o
  -6   4  14        164.36        173.84        14.67 o
  -5   4  14         67.95         70.82         7.98 o
  -4   4  14         38.25         37.16         6.04 o
  -3   4  14        429.67        408.47        15.44 o
  -2   4  14        438.53        388.47        20.95 o
  -1   4  14        176.15        188.19        15.43 o
   0   4  14          9.16          7.58         3.46 o
   1   4  14        176.93        173.64        13.46 o
   2   4  14        437.02        450.93        22.85 o
   3   4  14        430.19        405.60        12.01 o
   4   4  14         38.52         32.29         4.68 o
   5   4  14         67.64         60.90         6.21 o
   6   4  14        164.39        167.55        10.02 o
   7   4  14         41.08         42.32         5.74 o
   8   4  14          6.57          8.84         2.35 o
  -8   5  14          9.86          9.05         4.11 o
  -7   5  14         16.19         11.58         3.58 o
  -6   5  14         52.26         39.92         5.21 o
  -5   5  14         39.10         33.06         4.31 o
  -4   5  14         12.97         10.66         3.25 o
  -3   5  14        138.67        136.90         9.29 o
  -2   5  14         63.98         61.93         7.30 o
  -1   5  14        202.15        199.34        15.10 o
   0   5  14         89.07         86.36         9.41 o
   1   5  14        202.17        203.67        13.12 o
   2   5  14         63.12         59.90         5.15 o
   3   5  14        139.45        125.59         9.75 o
   4   5  14         13.08         11.72         2.89 o
   5   5  14         38.29         39.22         4.63 o
   6   5  14         52.74         50.27         5.38 o
   7   5  14         16.74         17.41         5.11 o
   8   5  14          9.72         15.00         3.43 o
  -7   6  14         45.72         50.61         4.85 o
  -6   6  14         37.28         35.94         6.68 o
  -5   6  14          7.15          5.70         2.46 o
  -4   6  14        103.13        106.46         8.22 o
  -3   6  14         78.43         78.88         8.47 o
  -2   6  14        166.64        143.78         9.54 o
  -1   6  14         46.48         47.75         7.62 o
   0   6  14          3.95          4.45         2.82 o
   1   6  14         46.72         45.46         5.22 o
   2   6  14        168.33        153.51         8.41 o
   3   6  14         78.35         82.16         8.16 o
   4   6  14        103.89        100.76        11.81 o
   5   6  14          7.32          8.39         3.24 o
   6   6  14         37.60         48.03         7.32 o
   7   6  14         45.61         51.29         6.56 o
  -7   7  14         14.32         16.55         3.22 o
  -6   7  14         13.04         12.12         2.75 o
  -5   7  14         69.33         64.56         5.14 o
  -4   7  14         44.40         40.15         4.51 o
  -3   7  14         32.31         35.07         5.77 o
  -2   7  14        377.90        351.56        16.82 o
  -1   7  14        142.22        149.60        10.70 o
   0   7  14          0.55          0.63         2.38 o
   1   7  14        142.60        144.64         8.33 o
   2   7  14        378.58        347.52        16.02 o
   3   7  14         31.81         15.38         5.08 o
   4   7  14         44.17         40.65         7.49 o
   5   7  14         69.59         71.83         7.34 o
   6   7  14         12.81         16.23         4.22 o
   7   7  14         14.05         14.82         3.26 o
  -6   8  14         85.44         97.13         5.90 o
  -5   8  14         12.03          9.05         2.34 o
  -4   8  14         32.04         25.43         4.59 o
  -3   8  14         81.58         83.86         8.10 o
  -2   8  14         12.92          9.16         2.82 o
  -1   8  14        297.36        310.06        15.75 o
   0   8  14          3.92          5.83         2.71 o
   1   8  14        295.30        301.08        12.54 o
   2   8  14         12.89          2.14        14.93 o
   3   8  14         81.79         75.92         9.58 o
   4   8  14         32.05         29.92         4.82 o
   5   8  14         12.09         27.96        19.06 o
   6   8  14         85.10         97.00        10.51 o
  -5   9  14         12.84         11.87         2.32 o
  -4   9  14         20.77         19.79         4.25 o
  -3   9  14         19.52         21.46         3.75 o
  -2   9  14         55.54         56.73         6.17 o
  -1   9  14          1.98          0.79         2.54 o
   0   9  14          3.49          1.03         2.32 o
   1   9  14          1.85          2.03         3.19 o
   2   9  14         56.14         32.90        24.69 o
   3   9  14         19.72         25.52         4.75 o
   4   9  14         20.84         42.81        21.58 o
  -4  10  14          0.31          1.16         1.62 o
  -3  10  14         19.25         25.29         3.94 o
  -2  10  14         73.98         94.82         8.02 o
  -1  10  14          3.34          2.36         2.18 o
   0  10  14         47.71         51.51         5.42 o
   1  10  14          3.51          8.93         6.08 o
   2  10  14         74.10         84.10         8.31 o
   3  10  14         18.87         47.49        17.86 o
   4  10  14          0.31         45.12         8.07 o
  -1  11  14          7.43         10.35         3.73 o
   0  11  14          0.08         -1.44         2.85 o
   1  11  14          7.42          4.68         6.43 o
   2  11  14         33.93         57.85         8.10 o
   1   0  15        581.94        914.07        47.13 o
   2   0  15        316.27        325.31        24.02 o
   3   0  15         99.34         98.35        10.10 o
   4   0  15          0.12          0.54         2.76 o
   5   0  15          8.77         10.05         4.62 o
   6   0  15         78.43         69.20         9.80 o
   7   0  15        103.68        105.12         9.27 o
   8   0  15          2.22          5.62         2.90 o
   9   0  15         16.16         18.31         2.85 o
  -9   1  15         21.95         20.47         3.51 o
  -8   1  15         80.03         77.10         6.60 o
  -7   1  15         31.20         29.87         5.25 o
  -6   1  15        139.50        144.39        13.73 o
  -5   1  15        560.71        512.44        25.65 o
  -4   1  15         15.36         12.30         2.58 o
  -3   1  15        222.70        195.96        11.31 o
  -2   1  15        254.87        223.62        11.74 o
  -1   1  15         46.74         48.86        10.74 o
   0   1  15         10.72         25.49         5.52 o
   1   1  15         46.85         55.68        10.14 o
   2   1  15        252.23        261.69        39.72 o
   3   1  15        222.41        197.24        10.52 o
   4   1  15         15.25         13.92         4.94 o
   5   1  15        559.78        562.19        27.01 o
   6   1  15        140.01        128.41        13.05 o
   7   1  15         31.61         31.04         5.62 o
   8   1  15         79.40         87.86         7.25 o
   9   1  15         21.83         22.99         4.90 o
  -8   2  15         39.09         42.73         5.02 o
  -7   2  15         68.63         79.20         9.46 o
  -6   2  15        190.03        212.32        16.16 o
  -5   2  15        517.87        567.82        21.14 o
  -4   2  15        203.35        197.81        10.54 o
  -3   2  15        116.58        117.63         8.99 o
  -2   2  15         58.89         59.95         8.21 o
  -1   2  15        218.76        223.04        15.60 o
   0   2  15          0.57          0.55         2.78 o
   1   2  15        219.99        237.45        12.90 o
   2   2  15         58.79         59.81         6.62 o
   3   2  15        117.31        106.30         8.61 o
   4   2  15        203.95        216.82        16.12 o
   5   2  15        517.77        509.10        27.17 o
   6   2  15        190.64        213.12        13.45 o
   7   2  15         67.48         71.77         6.41 o
   8   2  15         39.15         42.08         4.26 o
  -8   3  15          7.01          3.70         1.99 o
  -7   3  15         10.86          9.28         3.04 o
  -6   3  15        294.16        265.95        35.94 o
  -5   3  15        149.74        154.95        14.82 o
  -4   3  15        301.36        311.53        13.57 o
  -3   3  15        399.76        386.97        13.08 o
  -2   3  15        111.30         94.27        10.49 o
  -1   3  15        115.56         87.86        57.65 o
   0   3  15         43.00         40.13        10.99 o
   1   3  15        116.78        114.40        10.84 o
   2   3  15        110.59        109.30        11.21 o
   3   3  15        399.44        360.09        12.20 o
   4   3  15        301.14        303.31        11.42 o
   5   3  15        150.40        150.94        11.26 o
   6   3  15        294.73        296.23        13.20 o
   7   3  15         10.82         11.85         2.96 o
   8   3  15          7.07          6.82         2.04 o
  -8   4  15         23.40         26.38         3.43 o
  -7   4  15         26.55         29.71         4.43 o
  -6   4  15         94.66        102.04        11.05 o
  -5   4  15        240.74        245.83        17.71 o
  -4   4  15         98.60         98.88         9.35 o
  -3   4  15        116.53        114.86         8.53 o
  -2   4  15         95.72         82.56         9.76 o
  -1   4  15         62.55         42.89        23.48 o
   0   4  15         59.04         59.77         9.35 o
   1   4  15         62.04         54.77         6.65 o
   2   4  15         94.18         73.93         6.44 o
   3   4  15        115.50        105.51        11.04 o
   4   4  15         98.59         89.44         7.34 o
   5   4  15        240.99        245.60        11.86 o
   6   4  15         93.84        118.39         9.57 o
   7   4  15         26.50         25.79         4.41 o
   8   4  15         23.53         21.90         3.07 o
  -8   5  15         23.08         24.99         5.03 o
  -7   5  15          2.89          1.20         2.09 o
  -6   5  15        146.52        130.96         9.56 o
  -5   5  15         16.17         11.82         4.08 o
  -4   5  15         32.71         24.17         4.35 o
  -3   5  15         30.69         23.30         4.30 o
  -2   5  15         37.81         25.60         5.12 o
  -1   5  15        813.37        735.34        23.92 o
   0   5  15         31.09         31.96         6.41 o
   1   5  15        815.00        785.71        25.80 o
   2   5  15         37.55         28.19         4.34 o
   3   5  15         31.22         31.57         5.36 o
   4   5  15         32.98         27.56         3.81 o
   5   5  15         16.16         11.70         3.47 o
   6   5  15        145.62        130.39         9.39 o
   7   5  15          2.91          2.89         4.76 o
   8   5  15         23.05         28.16         5.85 o
  -7   6  15         79.64         85.06         7.21 o
  -6   6  15         19.21         19.34         3.42 o
  -5   6  15          0.63          0.68         1.94 o
  -4   6  15         11.40          6.55         2.80 o
  -3   6  15        235.49        214.38        11.70 o
  -2   6  15         45.40         32.45         4.93 o
  -1   6  15         11.28          5.99         3.53 o
   0   6  15        340.83        317.08        15.73 o
   1   6  15         11.73         11.75         2.85 o
   2   6  15         44.94         39.75         5.03 o
   3   6  15        235.53        211.34        12.75 o
   4   6  15         11.49         11.68         5.36 o
   5   6  15          0.55          3.92         3.76 o
   6   6  15         19.27         29.45         5.68 o
   7   6  15         79.21         89.86         7.71 o
  -6   7  15         48.05         46.36         4.62 o
  -5   7  15          1.53          1.55         2.18 o
  -4   7  15          6.47          5.09         2.96 o
  -3   7  15         28.84         29.01         5.38 o
  -2   7  15         13.56          9.19         4.63 o
  -1   7  15         42.93         46.37         8.14 o
   0   7  15          0.39          0.26         2.55 o
   1   7  15         43.26         44.82         4.90 o
   2   7  15         13.24          6.85         5.15 o
   3   7  15         28.75         22.97         4.66 o
   4   7  15          6.58          2.84         3.28 o
   5   7  15          1.54          7.48         4.09 o
   6   7  15         47.84         56.53         6.36 o
  -6   8  15         81.41         90.15         9.08 o
  -5   8  15         68.77         74.86         4.89 o
  -4   8  15         23.77         25.99         5.40 o
  -3   8  15         14.42         13.19         3.77 o
  -2   8  15         83.41         82.62         9.52 o
  -1   8  15          4.23          2.40         2.56 o
   0   8  15          5.16          5.84         2.44 o
   1   8  15          4.19          2.33         2.39 o
   2   8  15         82.86         66.83         6.57 o
   3   8  15         14.57         17.46         5.65 o
   4   8  15         23.66         22.27         4.10 o
   5   8  15         68.63         74.07        10.05 o
   6   8  15         81.15         97.30         9.31 o
  -5   9  15         25.09         36.00         6.17 o
  -4   9  15         14.73         16.76         5.45 o
  -3   9  15         38.90         37.70         6.02 o
  -2   9  15         41.37         40.49         5.07 o
  -1   9  15        164.68        177.40        10.29 o
   0   9  15          0.01          0.22         2.62 o
   1   9  15        163.85        173.34        11.99 o
   2   9  15         41.05         26.04         8.82 o
   3   9  15         39.31         56.51         8.29 o
   4   9  15         14.35         28.91        24.38 o
  -3  10  15          8.57          9.78         2.88 o
  -2  10  15          2.72          1.64         1.83 o
  -1  10  15          0.05         -1.33         1.85 o
   0  10  15          0.89          2.56         2.67 o
   1  10  15          0.05         -7.80         7.80 o
   2  10  15          2.94          5.92         5.61 o
   3  10  15          8.37         32.95        24.51 o
   0   0  16         45.75         56.84        11.82 o
   1   0  16        789.33       1303.63       135.71 o
   2   0  16          1.08         -0.53         2.29 o
   3   0  16         79.88         71.45         6.39 o
   4   0  16         57.06         57.36         7.06 o
   5   0  16        148.48        130.03        13.08 o
   6   0  16         62.73         69.07         9.89 o
   7   0  16          1.62          1.75         2.82 o
   8   0  16         23.27         27.05         4.02 o
  -8   1  16         16.37         22.15         3.05 o
  -7   1  16         68.64         69.06         7.24 o
  -6   1  16        152.10        170.03        14.66 o
  -5   1  16         73.99         61.30        13.42 o
  -4   1  16         45.71         50.86         6.72 o
  -3   1  16        266.11        233.76        10.18 o
  -2   1  16        345.87        304.05        13.93 o
  -1   1  16        351.90        368.66        22.75 o
   0   1  16         13.18         14.20         4.33 o
   1   1  16        354.29        445.39        90.91 o
   2   1  16        346.85        402.92        92.86 o
   3   1  16        265.15        216.84         9.18 o
   4   1  16         45.58         54.79        15.80 o
   5   1  16         74.37         67.45        14.22 o
   6   1  16        152.91        163.50        14.58 o
   7   1  16         68.36         70.13         7.40 o
   8   1  16         16.40         18.71         3.48 o
  -8   2  16         14.59          9.61         2.95 o
  -7   2  16         48.06         48.98         5.36 o
  -6   2  16         37.77         28.28         5.42 o
  -5   2  16        210.20        219.99        20.08 o
  -4   2  16         42.36         43.48         4.85 o
  -3   2  16        103.36         87.58        10.12 o
  -2   2  16         31.67         38.36         6.54 o
  -1   2  16        344.66        330.95        18.97 o
   0   2  16         44.03         42.68         5.71 o
   1   2  16        342.20        338.37        15.21 o
   2   2  16         30.81         27.54         4.72 o
   3   2  16        103.64         92.11         7.19 o
   4   2  16         41.91         39.44         9.92 o
   5   2  16        210.00        216.24        16.63 o
   6   2  16         37.68         31.63         5.29 o
   7   2  16         47.75         50.86         5.21 o
   8   2  16         14.73         14.09         2.68 o
  -8   3  16         34.49         31.81         3.24 o
  -7   3  16         19.82          6.83         3.32 o
  -6   3  16          7.48          9.65         4.92 o
  -5   3  16         62.71         61.44         9.45 o
  -4   3  16         82.33         90.46         7.61 o
  -3   3  16        316.07        300.27        13.16 o
  -2   3  16        118.74        106.30         6.26 o
  -1   3  16        256.13        246.46        16.96 o
   0   3  16          0.06          0.16         2.53 o
   1   3  16        256.66        257.54        13.79 o
   2   3  16        118.16        111.06         6.37 o
   3   3  16        315.57        310.65        15.04 o
   4   3  16         82.27         89.19         7.20 o
   5   3  16         62.32         56.75         7.05 o
   6   3  16          7.05          5.49         2.77 o
   7   3  16         19.63         19.15         3.30 o
   8   3  16         34.20         36.36         3.90 o
  -8   4  16         22.76         21.26         3.47 o
  -7   4  16        110.32        106.01         6.54 o
  -6   4  16         84.26         82.59         7.67 o
  -5   4  16          7.57          7.72         4.36 o
  -4   4  16        243.47        241.40        14.30 o
  -3   4  16        159.87        149.77        11.11 o
  -2   4  16        186.06        182.15        14.79 o
  -1   4  16        130.16        122.97        11.82 o
   0   4  16        109.40         83.34         6.95 o
   1   4  16        131.25        122.82        11.83 o
   2   4  16        186.64        177.29        16.41 o
   3   4  16        159.31        149.46        10.49 o
   4   4  16        244.52        228.73        10.11 o
   5   4  16          7.73          5.62         2.90 o
   6   4  16         84.13         85.27         7.90 o
   7   4  16        111.61        115.53         7.96 o
   8   4  16         22.60         21.74         5.60 o
  -7   5  16         41.62         42.29         4.49 o
  -6   5  16         64.16         56.85         6.31 o
  -5   5  16         52.72         55.57         6.76 o
  -4   5  16         91.51         98.11         8.86 o
  -3   5  16         13.73         14.74         5.25 o
  -2   5  16        405.70        356.11        20.82 o
  -1   5  16        117.74        103.53         9.37 o
   0   5  16        116.12        103.24        10.92 o
   1   5  16        118.10        116.02         8.24 o
   2   5  16        408.94        366.39        17.50 o
   3   5  16         13.92         16.59         4.03 o
   4   5  16         91.88         93.44         6.47 o
   5   5  16         51.89         57.31         5.73 o
   6   5  16         65.57         58.99         6.27 o
   7   5  16         41.70         40.98         8.86 o
  -7   6  16         70.86         73.79         5.98 o
  -6   6  16          5.69          1.81         1.58 o
  -5   6  16         21.95         17.42         3.23 o
  -4   6  16         18.75         15.76         5.89 o
  -3   6  16         36.31         29.25         5.27 o
  -2   6  16          8.47          8.11         3.86 o
  -1   6  16          8.11          6.75         3.30 o
   0   6  16         41.04         35.62         5.92 o
   1   6  16          8.04          3.75         2.61 o
   2   6  16          8.70          4.75         2.55 o
   3   6  16         36.79         31.86         5.39 o
   4   6  16         18.51         24.76        17.88 o
   5   6  16         22.18         21.15         4.16 o
   6   6  16          5.67          2.98         2.90 o
   7   6  16         70.07         77.71         6.41 o
  -6   7  16         20.10         20.07         2.93 o
  -5   7  16         32.01         30.85         4.06 o
  -4   7  16         22.84         23.41         5.31 o
  -3   7  16         74.45         64.96         8.74 o
  -2   7  16        216.86        213.19        15.82 o
  -1   7  16         21.34         20.31         5.50 o
   0   7  16          5.68          4.08         3.03 o
   1   7  16         21.01         19.79         3.50 o
   2   7  16        216.63        216.70        12.41 o
   3   7  16         75.32         74.80         6.45 o
   4   7  16         22.77         22.02         4.99 o
   5   7  16         32.45         39.76         6.18 o
   6   7  16         20.12         21.01         5.54 o
  -5   8  16          9.92         11.07         2.36 o
  -4   8  16          7.40          3.64         2.76 o
  -3   8  16         15.31          7.38         2.89 o
  -2   8  16         46.05         43.17         5.71 o
  -1   8  16          8.17         13.42         5.17 o
   0   8  16          5.97          1.32         1.90 o
   1   8  16          8.05          6.98         2.92 o
   2   8  16         46.33         46.64         5.73 o
   3   8  16         15.48         20.35        11.52 o
   4   8  16          7.46          7.11         2.56 o
   5   8  16          9.87         10.35         4.04 o
  -4   9  16          2.47          5.02         1.93 o
  -3   9  16         61.37         52.71         6.28 o
  -2   9  16         28.74         31.10         5.58 o
  -1   9  16         73.76         79.95         6.81 o
   0   9  16         55.27         68.76         7.32 o
   1   9  16         74.40         91.99         8.39 o
   2   9  16         28.72         30.46         5.85 o
   3   9  16         60.27         67.15        21.78 o
   4   9  16          2.51          3.43         3.09 o
  -2  10  16         21.07         25.06         3.98 o
  -1  10  16         76.65         98.55         6.04 o
   0  10  16         51.61         66.70         4.35 o
   1  10  16         76.70         99.40         7.96 o
   2  10  16         20.85         42.10        17.60 o
   1   0  17        264.68        311.51        51.12 o
   2   0  17          0.02          0.14         2.19 o
   3   0  17         86.14         71.14         7.60 o
   4   0  17         84.84         72.60         7.78 o
   5   0  17         79.69         76.34        12.39 o
   6   0  17         14.82          9.80         7.22 o
   7   0  17          3.13          2.87         3.23 o
   8   0  17         14.24         12.80         2.48 o
  -8   1  17         19.74         21.41         2.79 o
  -7   1  17         38.55         36.42         4.47 o
  -6   1  17         52.54         52.36         8.21 o
  -5   1  17        132.39        147.44        13.76 o
  -4   1  17        102.24         84.29         7.38 o
  -3   1  17        135.54        136.11        10.45 o
  -2   1  17        115.95        107.30         6.85 o
  -1   1  17        326.68        303.11        18.02 o
   0   1  17       1138.22       1095.24        34.40 o
   1   1  17        324.81        401.29       111.45 o
   2   1  17        117.51        133.52        12.13 o
   3   1  17        136.00        142.29        10.44 o
   4   1  17        102.28         94.28         8.99 o
   5   1  17        132.01        144.85        13.77 o
   6   1  17         53.31         59.71        10.44 o
   7   1  17         37.77         41.27         5.54 o
   8   1  17         19.80         20.46         2.92 o
  -8   2  17          2.12          2.40         1.79 o
  -7   2  17         44.70         42.91         4.56 o
  -6   2  17        133.15        123.94         9.88 o
  -5   2  17        134.03        140.83        10.96 o
  -4   2  17        148.59        130.32         8.99 o
  -3   2  17        248.91        245.56        11.86 o
  -2   2  17        396.02        394.24        17.05 o
  -1   2  17        100.74        108.84         7.01 o
   0   2  17          1.22         -0.78         2.49 o
   1   2  17        101.20        114.74         6.46 o
   2   2  17        393.81        387.41        20.41 o
   3   2  17        246.97        256.85        14.33 o
   4   2  17        147.55        114.75        11.99 o
   5   2  17        134.65        114.53        12.01 o
   6   2  17        132.97        126.22         9.88 o
   7   2  17         44.46         42.63         4.38 o
   8   2  17          2.16          0.97         1.36 o
  -8   3  17          9.90         14.19         3.03 o
  -7   3  17          2.94          2.82         1.81 o
  -6   3  17         63.35         64.90         9.12 o
  -5   3  17          4.85          3.86         3.78 o
  -4   3  17         60.94         56.13         8.85 o
  -3   3  17         63.92         61.93         5.47 o
  -2   3  17         37.00         34.96         4.73 o
  -1   3  17        276.93        264.78        13.87 o
   0   3  17         77.91         87.64         6.87 o
   1   3  17        276.89        281.32        12.29 o
   2   3  17         36.46         32.66         4.42 o
   3   3  17         64.30         59.72         6.92 o
   4   3  17         60.98         53.01         5.62 o
   5   3  17          4.99         -0.44         3.30 o
   6   3  17         63.07         64.93         5.98 o
   7   3  17          2.92          0.37         1.83 o
   8   3  17          9.87         13.92         4.42 o
  -7   4  17         13.14          8.44         2.59 o
  -6   4  17         25.67         27.06         3.92 o
  -5   4  17         14.25         15.13         3.47 o
  -4   4  17        185.03        184.81        12.22 o
  -3   4  17        197.49        190.92        12.49 o
  -2   4  17        648.48        627.35        21.82 o
  -1   4  17        116.16        122.00        11.94 o
   0   4  17        141.79        152.71        10.51 o
   1   4  17        115.92        106.25        11.31 o
   2   4  17        647.61        622.56        21.14 o
   3   4  17        199.73        184.38        11.72 o
   4   4  17        185.37        183.91        11.89 o
   5   4  17         14.16         15.02         4.11 o
   6   4  17         25.89         31.65         5.02 o
   7   4  17         13.25          9.27         2.64 o
  -7   5  17         24.04         26.13         3.20 o
  -6   5  17         65.90         61.38         5.92 o
  -5   5  17          4.19          1.61         2.58 o
  -4   5  17         14.10         15.92         5.45 o
  -3   5  17        100.21         92.17        10.92 o
  -2   5  17        160.95        142.33        13.33 o
  -1   5  17        277.59        239.33        14.08 o
   0   5  17          0.83         -1.18         3.27 o
   1   5  17        279.51        251.25        11.94 o
   2   5  17        162.18        137.95        10.67 o
   3   5  17         99.28         95.29        10.72 o
   4   5  17         14.08         11.82         3.80 o
   5   5  17          4.28         -0.46         2.04 o
   6   5  17         65.94         75.82         6.45 o
   7   5  17         23.58         27.87         4.22 o
  -6   6  17         36.99         36.35         4.02 o
  -5   6  17         88.80        102.28         5.76 o
  -4   6  17          2.44         -1.43         2.84 o
  -3   6  17         28.53         27.91         5.28 o
  -2   6  17        233.32        229.76        16.46 o
  -1   6  17         31.86         28.47         6.12 o
   0   6  17          5.03          6.70         3.38 o
   1   6  17         31.33         39.43         5.21 o
   2   6  17        233.83        236.38        16.54 o
   3   6  17         28.76         27.68         4.93 o
   4   6  17          2.40          5.72         5.96 o
   5   6  17         89.07         93.90         9.45 o
   6   6  17         37.19         38.61         5.36 o
  -6   7  17         11.36          7.97         3.56 o
  -5   7  17         26.48         28.70         3.89 o
  -4   7  17         54.41         50.55         5.44 o
  -3   7  17          5.40          5.28         3.43 o
  -2   7  17        106.77         97.99        12.98 o
  -1   7  17        116.83        107.00        11.29 o
   0   7  17          2.89          1.48         2.60 o
   1   7  17        116.84        118.98         9.58 o
   2   7  17        106.36        100.49         8.46 o
   3   7  17          5.31          6.44         2.72 o
   4   7  17         54.01         58.99         5.30 o
   5   7  17         26.40         29.52         6.39 o
   6   7  17         11.48          8.10         3.53 o
  -5   8  17          3.02          0.53         3.51 o
  -4   8  17         21.49         27.90         4.55 o
  -3   8  17         15.65         14.83         3.32 o
  -2   8  17         44.51         45.55         5.60 o
  -1   8  17         12.55         14.58         3.33 o
   0   8  17          1.32         -0.72         2.32 o
   1   8  17         12.32         10.51         5.14 o
   2   8  17         44.49         48.32         5.61 o
   3   8  17         15.74         29.94        19.25 o
   4   8  17         21.00         22.70         3.41 o
  -4   9  17          0.80          0.34         2.11 o
  -3   9  17         57.55         58.52         4.99 o
  -2   9  17         56.37         56.48         5.13 o
  -1   9  17         20.49         19.55         4.95 o
   0   9  17         54.17         59.68         6.59 o
   1   9  17         20.69         21.99         3.53 o
   2   9  17         55.79         73.06         8.28 o
   3   9  17         56.91         76.52        15.13 o
  -1  10  17         32.69         45.89         6.39 o
   0  10  17         44.52         50.15         7.81 o
   1  10  17         33.01         36.11         6.99 o
   0   0  18        315.76        311.49        25.96 o
   1   0  18        232.25        314.59        17.54 o
   2   0  18        273.29        292.56        21.42 o
   3   0  18         63.19         50.81         6.62 o
   4   0  18          8.82          4.82         2.61 o
   5   0  18          3.06         -0.89         3.09 o
   6   0  18         24.11         19.09         4.59 o
   7   0  18         12.03         14.88         3.19 o
   8   0  18         56.31         50.32         4.53 o
  -8   1  18          7.49          7.58         2.55 o
  -7   1  18         14.94         10.83         2.76 o
  -6   1  18         33.20         34.32         5.49 o
  -5   1  18         51.61         53.69         7.04 o
  -4   1  18         77.51         67.98         6.64 o
  -3   1  18         94.84         98.99         9.15 o
  -2   1  18         74.32         79.23         7.94 o
  -1   1  18        298.93        285.81        17.86 o
   0   1  18         48.32         48.77         5.82 o
   1   1  18        299.78        419.52        20.67 o
   2   1  18         72.72         96.26        11.42 o
   3   1  18         94.91         95.10        10.81 o
   4   1  18         77.63         76.67         8.25 o
   5   1  18         51.94         55.54         8.87 o
   6   1  18         33.32         34.81         4.59 o
   7   1  18         14.93         12.36         3.00 o
   8   1  18          7.59          6.14         2.01 o
  -7   2  18         22.68         18.98         2.93 o
  -6   2  18         24.46         25.59         4.69 o
  -5   2  18         33.69         40.29         6.08 o
  -4   2  18         51.65         51.61         5.91 o
  -3   2  18        172.65        152.86         9.57 o
  -2   2  18         28.47         30.64         5.45 o
  -1   2  18        134.93        130.36         8.60 o
   0   2  18         97.91         93.53         7.17 o
   1   2  18        134.42        140.58        10.17 o
   2   2  18         27.89         29.76         5.09 o
   3   2  18        173.94        140.48        10.46 o
   4   2  18         51.54         41.60         6.08 o
   5   2  18         33.45         33.24         6.48 o
   6   2  18         24.93         25.55         3.98 o
   7   2  18         22.70         17.91         2.53 o
  -7   3  18          4.73          3.65         1.57 o
  -6   3  18         11.03          6.01         3.77 o
  -5   3  18          5.37          7.48         3.73 o
  -4   3  18         19.35         15.03         4.48 o
  -3   3  18        232.08        224.05        12.11 o
  -2   3  18        174.43        154.66         9.27 o
  -1   3  18         70.13         66.33         6.10 o
   0   3  18         73.89         67.76         6.17 o
   1   3  18         71.04         69.17         6.34 o
   2   3  18        174.63        159.49         9.42 o
   3   3  18        231.69        232.07        13.18 o
   4   3  18         19.77         13.55         3.20 o
   5   3  18          5.58          8.29         3.53 o
   6   3  18         11.08         10.50         2.88 o
   7   3  18          4.68          0.75         1.37 o
  -7   4  18          7.72          6.50         2.07 o
  -6   4  18        219.53        248.59         9.92 o
  -5   4  18         29.23         30.25         4.29 o
  -4   4  18         82.23         87.65         8.38 o
  -3   4  18         27.01         18.29         4.25 o
  -2   4  18        570.44        551.12        20.35 o
  -1   4  18        124.71        106.13         7.03 o
   0   4  18        231.79        202.32        12.13 o
   1   4  18        124.96         97.25         8.62 o
   2   4  18        571.31        535.20        19.63 o
   3   4  18         27.24         26.50         4.76 o
   4   4  18         82.28         82.66         7.95 o
   5   4  18         28.78         27.14         4.59 o
   6   4  18        218.19        267.66        12.15 o
   7   4  18          7.73          5.74         2.02 o
  -7   5  18         34.34         34.13         5.71 o
  -6   5  18         11.34         15.80         2.72 o
  -5   5  18          5.56          5.11         2.87 o
  -4   5  18          0.92         -1.15         3.41 o
  -3   5  18         58.76         64.15        17.34 o
  -2   5  18        135.29        124.07        10.24 o
  -1   5  18         29.73         27.32         5.04 o
   0   5  18        157.59        156.45         9.57 o
   1   5  18         29.62         26.73         4.37 o
   2   5  18        136.47        132.37        10.45 o
   3   5  18         59.41         50.42         8.06 o
   4   5  18          0.98         -1.65         3.63 o
   5   5  18          5.36          4.84         2.14 o
   6   5  18         11.34         14.92         3.58 o
  -6   6  18         11.25         19.09         5.32 o
  -5   6  18         45.53         47.06         4.34 o
  -4   6  18          7.69          5.54         3.07 o
  -3   6  18         27.12         28.47         6.34 o
  -2   6  18          9.36          9.67         5.99 o
  -1   6  18        130.92        132.16         9.81 o
   0   6  18         12.00         12.54         3.84 o
   1   6  18        130.82        121.88         8.33 o
   2   6  18          9.51         13.34         4.51 o
   3   6  18         26.87         25.51         4.31 o
   4   6  18          7.63          5.76         2.71 o
   5   6  18         45.58         41.88         8.32 o
   6   6  18         11.35         19.22         5.15 o
  -5   7  18         17.11         18.70         2.98 o
  -4   7  18         10.60         14.22         3.03 o
  -3   7  18         27.37         30.46         5.96 o
  -2   7  18         38.52         39.43         6.85 o
  -1   7  18         15.24         12.70         3.67 o
   0   7  18         80.14         69.97         6.29 o
   1   7  18         15.49         14.01         4.79 o
   2   7  18         37.92         36.18         6.41 o
   3   7  18         26.99         28.93         3.84 o
   4   7  18         10.79         10.25         3.74 o
   5   7  18         17.44         13.32         4.80 o
  -4   8  18          3.74          1.83         1.84 o
  -3   8  18         15.79         16.22         2.77 o
  -2   8  18         48.43         48.82         4.76 o
  -1   8  18         33.66         35.38         4.20 o
   0   8  18          5.82          8.65         2.73 o
   1   8  18         33.38         37.58         5.75 o
   2   8  18         48.50         47.06         6.23 o
   3   8  18         15.33         22.90         3.89 o
   4   8  18          3.57          8.14         3.00 o
  -3   9  18         18.74         18.96         2.72 o
  -2   9  18         16.99         20.86         3.81 o
  -1   9  18         13.45         20.52         4.16 o
   0   9  18         20.46         28.66         5.34 o
   1   9  18         13.66         15.74         4.35 o
   2   9  18         17.29         24.13         6.45 o
   1   0  19        226.21        344.39        35.15 o
   2   0  19       1424.74       1689.27       205.26 o
   3   0  19         84.25         77.46         8.10 o
   4   0  19          1.54         -1.07         2.81 o
   5   0  19         73.94         80.61         8.10 o
   6   0  19          7.89          5.56         3.40 o
   7   0  19         26.44         23.68         3.18 o
  -7   1  19         26.07         24.27         2.80 o
  -6   1  19         33.59         34.78         5.40 o
  -5   1  19         32.47         44.96         6.16 o
  -4   1  19         39.61         40.68         5.19 o
  -3   1  19         90.44         75.18         8.01 o
  -2   1  19        363.51        361.29        16.91 o
  -1   1  19          6.14          9.19         3.61 o
   0   1  19        495.87        475.55        25.62 o
   1   1  19          6.50          5.44         3.43 o
   2   1  19        365.36        492.75        45.92 o
   3   1  19         91.02         75.91         9.74 o
   4   1  19         40.03         39.58         5.16 o
   5   1  19         32.33         39.82         6.00 o
   6   1  19         33.03         31.92         3.65 o
   7   1  19         25.76         24.48         3.27 o
  -7   2  19          2.06          0.61         1.23 o
  -6   2  19         56.99         63.84         5.50 o
  -5   2  19          2.08          2.50         2.44 o
  -4   2  19         25.11         21.53         3.31 o
  -3   2  19          8.76          3.66         3.04 o
  -2   2  19        173.66        172.40        11.88 o
  -1   2  19        866.69        886.97        32.08 o
   0   2  19         13.64         12.54         3.06 o
   1   2  19        866.75        940.04        25.78 o
   2   2  19        173.84        222.82        22.90 o
   3   2  19          8.90          4.29         3.25 o
   4   2  19         25.32         23.34         4.02 o
   5   2  19          2.23          1.20         2.70 o
   6   2  19         57.08         60.58         4.73 o
   7   2  19          2.03          0.11         1.61 o
  -7   3  19         16.41         13.74         2.21 o
  -6   3  19         76.45         81.10         5.78 o
  -5   3  19          8.73          7.89         3.22 o
  -4   3  19          1.23          1.86         2.85 o
  -3   3  19        120.81        116.86         8.30 o
  -2   3  19        630.32        612.09        16.21 o
  -1   3  19        266.34        253.81        11.84 o
   0   3  19          8.42          6.41         2.35 o
   1   3  19        265.23        257.91        11.83 o
   2   3  19        630.46        620.61        24.41 o
   3   3  19        121.87        114.71         9.56 o
   4   3  19          1.19          1.55         2.06 o
   5   3  19          8.67         10.60         3.26 o
   6   3  19         76.16         81.42         5.70 o
   7   3  19         16.53         16.54         3.46 o
  -6   4  19         30.94         33.32         4.11 o
  -5   4  19         39.47         46.84         4.80 o
  -4   4  19        101.64        102.84         8.68 o
  -3   4  19          9.24          6.97         3.41 o
  -2   4  19        395.69        394.95        14.71 o
  -1   4  19         99.74         93.96         6.66 o
   0   4  19         67.75         61.53         6.95 o
   1   4  19         99.33         89.96         8.27 o
   2   4  19        394.95        384.45        16.48 o
   3   4  19          9.54          6.06         3.17 o
   4   4  19        102.72        108.89         8.65 o
   5   4  19         39.33         43.55         5.26 o
   6   4  19         31.03         34.98         4.30 o
  -6   5  19         75.79         76.15         4.48 o
  -5   5  19         29.13         28.22         4.36 o
  -4   5  19         63.25         57.36         6.47 o
  -3   5  19         87.67         75.76         7.86 o
  -2   5  19          1.45          2.89         2.69 o
  -1   5  19         55.55         57.90         5.92 o
   0   5  19        118.33        110.80         7.95 o
   1   5  19         56.19         55.72         6.78 o
   2   5  19          1.45          8.66         4.77 o
   3   5  19         87.51         73.92         9.28 o
   4   5  19         63.23         59.70         7.80 o
   5   5  19         29.07         31.56         3.61 o
   6   5  19         76.18         82.42         5.41 o
  -5   6  19         18.45         17.69         2.38 o
  -4   6  19          2.26         -2.31         3.05 o
  -3   6  19          4.19          4.87         3.58 o
  -2   6  19        141.17        127.10         9.52 o
  -1   6  19        107.06         92.32         7.05 o
   0   6  19        134.23        130.43         8.40 o
   1   6  19        106.90        103.54         9.04 o
   2   6  19        141.97        129.71        11.63 o
   3   6  19          4.26          3.29         2.83 o
   4   6  19          2.32          3.91         2.29 o
   5   6  19         18.25         17.59         3.67 o
  -5   7  19          9.19          9.56         3.40 o
  -4   7  19          7.79          7.54         2.01 o
  -3   7  19          5.84          7.33         2.87 o
  -2   7  19         12.52         10.19         3.66 o
  -1   7  19         61.77         67.48         6.93 o
   0   7  19          0.40          0.24         2.54 o
   1   7  19         61.89         63.13         8.05 o
   2   7  19         12.21         13.94         4.34 o
   3   7  19          5.92          3.60         2.80 o
   4   7  19          7.57          2.71         2.70 o
  -4   8  19          0.12          3.44         2.70 o
  -3   8  19         16.23         14.93         2.36 o
  -2   8  19         26.23         22.29         3.13 o
  -1   8  19         17.32         15.58         3.31 o
   0   8  19          1.95          1.43         2.11 o
   1   8  19         17.43         17.20         3.84 o
   2   8  19         26.70         21.91         4.18 o
   3   8  19         16.40         11.21         3.07 o
  -2   9  19         12.82         12.09         2.71 o
  -1   9  19          9.18         13.43         3.11 o
   0   9  19          3.43          6.14         3.40 o
   0   0  20       1085.12       1203.37        51.53 o
   1   0  20        113.70        170.68        13.43 o
   2   0  20         12.81         15.91         6.65 o
   3   0  20         39.78         45.02         6.33 o
   4   0  20        105.89         97.85         7.63 o
   5   0  20          5.39          4.81         3.17 o
   6   0  20         64.26         70.25         5.65 o
   7   0  20         74.98         79.41         4.73 o
  -7   1  20          1.94          0.98         1.82 o
  -6   1  20         50.64         39.74         4.24 o
  -5   1  20         43.29         48.54         5.20 o
  -4   1  20        188.37        180.18        10.09 o
  -3   1  20         31.34         29.87         4.61 o
  -2   1  20         62.17         66.08         7.59 o
  -1   1  20        233.12        264.56        21.69 o
   0   1  20        223.39        224.09        12.60 o
   1   1  20        234.13        317.78        18.50 o
   2   1  20         61.73         76.96         7.74 o
   3   1  20         31.98         39.71         7.34 o
   4   1  20        189.14        194.53        10.28 o
   5   1  20         42.89         44.59         5.85 o
   6   1  20         50.90         45.37         4.58 o
   7   1  20          1.94          0.55         1.57 o
  -7   2  20          0.02          1.31         1.98 o
  -6   2  20         19.22         15.04         2.66 o
  -5   2  20         75.28         71.90         5.93 o
  -4   2  20          0.76          0.76         2.64 o
  -3   2  20        136.84        148.85        10.82 o
  -2   2  20        128.63        123.59        10.07 o
  -1   2  20        187.68        181.99        10.15 o
   0   2  20        521.55        550.42        17.07 o
   1   2  20        187.63        192.90        11.95 o
   2   2  20        128.56        135.97        12.55 o
   3   2  20        137.14        135.32        12.41 o
   4   2  20          0.80          0.46         2.66 o
   5   2  20         75.13         75.03         7.17 o
   6   2  20         19.10         20.45         2.80 o
   7   2  20          0.01         -2.10         2.10 o
  -6   3  20         24.31         28.48         3.20 o
  -5   3  20        157.19        168.70         8.55 o
  -4   3  20        113.88        115.94         9.13 o
  -3   3  20        283.30        295.09        12.42 o
  -2   3  20          9.64          5.32         2.47 o
  -1   3  20        160.93        158.15         8.49 o
   0   3  20        511.77        502.13        16.29 o
   1   3  20        160.43        156.86         9.23 o
   2   3  20          9.92          9.72         3.42 o
   3   3  20        284.51        283.49        14.03 o
   4   3  20        114.21        110.74         7.45 o
   5   3  20        157.20        184.29        10.23 o
   6   3  20         24.38         30.71         3.34 o
  -6   4  20         51.39         60.14         5.01 o
  -5   4  20         25.42         28.85         4.24 o
  -4   4  20         29.44         29.15         4.90 o
  -3   4  20         30.23         32.33         4.41 o
  -2   4  20         55.42         54.67         5.17 o
  -1   4  20         61.96         63.75         6.89 o
   0   4  20         31.36         25.18         4.63 o
   1   4  20         61.66         58.28         6.59 o
   2   4  20         55.06         53.43         5.66 o
   3   4  20         30.53         28.42         4.79 o
   4   4  20         29.13         31.50         4.58 o
   5   4  20         25.27         30.75         3.61 o
   6   4  20         51.36         61.65         4.85 o
  -6   5  20          3.82          5.27         2.85 o
  -5   5  20          4.18          1.70         2.00 o
  -4   5  20         10.77          9.67         2.62 o
  -3   5  20         51.44         47.30         5.11 o
  -2   5  20         37.07         31.59         5.14 o
  -1   5  20        129.51        135.51         8.37 o
   0   5  20         10.23          8.36         2.87 o
   1   5  20        129.93        131.32         9.97 o
   2   5  20         37.07         29.57         6.22 o
   3   5  20         51.30         41.24         5.37 o
   4   5  20         10.68          8.94         3.35 o
   5   5  20          4.08          5.33         2.60 o
   6   5  20          3.94         -0.51         2.68 o
  -5   6  20         49.95         53.30         5.20 o
  -4   6  20          9.93          9.19         3.22 o
  -3   6  20          5.43          2.20         2.57 o
  -2   6  20          0.65          3.25         2.88 o
  -1   6  20         45.01         44.45         4.83 o
   0   6  20        341.76        346.93        12.75 o
   1   6  20         45.15         38.89         5.56 o
   2   6  20          0.61         -1.32         3.93 o
   3   6  20          5.48          1.17         2.35 o
   4   6  20          9.89          9.05         2.33 o
   5   6  20         49.80         51.08         7.44 o
  -4   7  20          0.45          0.57         1.37 o
  -3   7  20          3.62          4.84         1.95 o
  -2   7  20         34.30         29.05         4.95 o
  -1   7  20         39.12         38.23         5.01 o
   0   7  20         29.97         39.78         5.97 o
   1   7  20         38.92         35.45         7.00 o
   2   7  20         34.26         27.32         5.08 o
   3   7  20          3.41          1.45         2.16 o
   4   7  20          0.52         -1.42         1.85 o
  -3   8  20          1.84          2.36         1.47 o
  -2   8  20          6.51          6.08         2.17 o
  -1   8  20         22.91         22.13         4.03 o
   0   8  20         97.43        109.46         6.27 o
   1   8  20         23.24         22.84         4.13 o
   2   8  20          6.61          5.79         3.44 o
   3   8  20          1.83         -1.67         2.44 o
   1   0  21          1.98          3.15         3.48 o
   2   0  21          0.28         -0.54         3.60 o
   3   0  21         40.53         40.18         4.86 o
   4   0  21         26.31         22.19         3.94 o
   5   0  21         53.51         62.71         6.29 o
   6   0  21         82.60         95.44         5.81 o
  -6   1  21         36.23         42.44         3.95 o
  -5   1  21         12.04         16.63         3.54 o
  -4   1  21         16.05         16.08         4.00 o
  -3   1  21         21.59         22.03         3.70 o
  -2   1  21         87.86         81.27        11.75 o
  -1   1  21        183.28        217.13        33.53 o
   0   1  21        155.58        154.25        10.38 o
   1   1  21        183.71        200.93        21.08 o
   2   1  21         87.51        101.85        10.81 o
   3   1  21         21.78         20.38         5.52 o
   4   1  21         16.27         15.32         3.29 o
   5   1  21         11.62          6.90         2.83 o
   6   1  21         35.88         39.42         3.79 o
  -6   2  21         74.62         70.45         4.50 o
  -5   2  21         16.66         16.35         3.56 o
  -4   2  21        101.95        112.02        11.11 o
  -3   2  21         26.06         22.20         4.51 o
  -2   2  21         15.51          8.47         3.49 o
  -1   2  21         57.79         53.93         5.58 o
   0   2  21         37.38         35.03         4.64 o
   1   2  21         57.91         48.40         6.29 o
   2   2  21         15.31          7.29         3.20 o
   3   2  21         25.72         22.14         5.25 o
   4   2  21        102.65        106.41         8.20 o
   5   2  21         16.81         15.81         3.56 o
   6   2  21         75.30         71.33         4.54 o
  -6   3  21          6.08          7.34         2.13 o
  -5   3  21          7.78         10.88         2.96 o
  -4   3  21         36.49         37.10         4.99 o
  -3   3  21         32.81         28.15         4.71 o
  -2   3  21         49.91         50.96         5.38 o
  -1   3  21        102.54         97.34         7.17 o
   0   3  21        150.87        157.62         8.99 o
   1   3  21        102.61         88.18         6.81 o
   2   3  21         50.35         54.03         6.53 o
   3   3  21         33.08         24.50         4.45 o
   4   3  21         36.69         34.13         4.16 o
   5   3  21          7.97         10.56         2.81 o
   6   3  21          5.98          5.50         2.27 o
  -5   4  21         71.36         75.21         6.02 o
  -4   4  21         19.88         17.10         3.00 o
  -3   4  21         27.08         27.19         3.37 o
  -2   4  21         45.91         42.19         4.80 o
  -1   4  21         80.57         81.68         7.55 o
   0   4  21         14.10          9.32         2.92 o
   1   4  21         80.53         84.48         7.65 o
   2   4  21         45.21         37.49         5.40 o
   3   4  21         27.17         20.94         4.78 o
   4   4  21         19.92         18.16         4.52 o
   5   4  21         71.47         74.92         5.64 o
  -5   5  21          9.27         12.60         3.22 o
  -4   5  21         56.79         62.71         7.00 o
  -3   5  21          3.11          1.85         2.48 o
  -2   5  21         34.76         34.88         5.01 o
  -1   5  21        120.40        113.23         7.25 o
   0   5  21         44.12         35.63         5.40 o
   1   5  21        120.13        111.59         8.78 o
   2   5  21         35.43         33.76         6.34 o
   3   5  21          3.07          3.03         2.97 o
   4   5  21         56.75         52.77         7.40 o
   5   5  21          9.27          6.81         2.40 o
  -4   6  21         13.44         13.85         2.15 o
  -3   6  21         85.72         82.33         6.31 o
  -2   6  21          0.06         -1.07         2.31 o
  -1   6  21          9.35          8.29         2.47 o
   0   6  21         51.29         54.92         6.00 o
   1   6  21          9.42          7.53         3.51 o
   2   6  21          0.08          0.21         3.19 o
   3   6  21         85.29         92.60         7.88 o
   4   6  21         13.24         12.39         3.19 o
  -3   7  21          8.52          8.83         1.98 o
  -2   7  21         10.89         11.98         2.70 o
  -1   7  21         10.04          8.52         3.72 o
   0   7  21          0.01          4.21         2.77 o
   1   7  21         10.06          6.88         2.90 o
   2   7  21         11.09         13.24         3.58 o
   3   7  21          8.31          7.05         3.95 o
  -1   8  21         21.72         24.47         3.64 o
   0   8  21          2.27          5.32         3.48 o
   1   8  21         21.89         15.38         4.05 o
   0   0  22        122.92        148.10        17.90 o
   1   0  22         92.20        110.24        11.20 o
   2   0  22        231.88        265.02        50.23 o
   3   0  22          3.77          4.75         2.90 o
   4   0  22         16.69         13.16         3.54 o
   5   0  22         21.90         21.28         4.04 o
   6   0  22          0.94          2.87         1.81 o
  -6   1  22         59.59         65.70         4.92 o
  -5   1  22          2.49          3.38         2.31 o
  -4   1  22         10.99         10.60         3.03 o
  -3   1  22         26.48         21.29         3.69 o
  -2   1  22         98.95        115.33         9.10 o
  -1   1  22         96.50         91.22        27.03 o
   0   1  22          2.96          0.23         2.83 o
   1   1  22         97.66        106.85        10.78 o
   2   1  22         99.43        107.63        10.66 o
   3   1  22         26.43         17.91         4.08 o
   4   1  22         11.03          9.16         2.84 o
   5   1  22          2.61          1.90         2.11 o
   6   1  22         59.57         64.54         4.70 o
  -6   2  22          4.14          4.48         1.76 o
  -5   2  22         61.86         68.30         7.28 o
  -4   2  22        134.00        140.85        11.57 o
  -3   2  22         21.05         20.86         4.12 o
  -2   2  22         23.44         27.73         4.95 o
  -1   2  22         40.51         37.07         4.53 o
   0   2  22        111.78        110.16         8.58 o
   1   2  22         40.26         41.98         5.58 o
   2   2  22         23.81         26.57         5.70 o
   3   2  22         21.60         22.57         4.19 o
   4   2  22        133.51        139.35         7.52 o
   5   2  22         62.44         65.30         5.56 o
   6   2  22          4.03          4.99         2.10 o
  -5   3  22        119.02        135.95         7.13 o
  -4   3  22         19.92         15.20         4.82 o
  -3   3  22         97.86         78.32         8.93 o
  -2   3  22          3.69          5.09         2.33 o
  -1   3  22         23.28         24.47         3.71 o
   0   3  22          2.35          2.91         2.17 o
   1   3  22         23.47         25.16         4.36 o
   2   3  22          3.73          0.40         2.32 o
   3   3  22         97.54         93.96         6.50 o
   4   3  22         20.37         20.55         3.01 o
   5   3  22        119.28        134.35         6.80 o
  -5   4  22         41.48         44.78         7.25 o
  -4   4  22         78.31         74.53         5.65 o
  -3   4  22         11.12         11.55         3.25 o
  -2   4  22         64.35         57.84         5.98 o
  -1   4  22        106.83        115.11         7.28 o
   0   4  22          4.03          1.83         2.01 o
   1   4  22        106.70        107.93         7.06 o
   2   4  22         64.29         58.73         6.24 o
   3   4  22         10.96         12.23         4.05 o
   4   4  22         78.56         74.53         7.26 o
   5   4  22         42.03         45.75         4.94 o
  -4   5  22          8.16          5.32         2.65 o
  -3   5  22         60.88         65.63         5.49 o
  -2   5  22         50.24         43.20         4.96 o
  -1   5  22         21.56         20.46         3.95 o
   0   5  22         20.23         19.23         4.04 o
   1   5  22         21.54         27.14         5.51 o
   2   5  22         50.13         39.67         6.21 o
   3   5  22         60.33         60.70        12.57 o
   4   5  22          7.86          5.07         2.05 o
  -3   6  22          1.61          3.94         1.97 o
  -2   6  22         94.04         96.67         6.45 o
  -1   6  22         84.17         83.43         6.34 o
   0   6  22        104.36        103.19         7.36 o
   1   6  22         84.60         89.98        10.19 o
   2   6  22         94.15         96.74         7.87 o
   3   6  22          1.71          2.61         1.69 o
  -2   7  22         30.89         37.48         4.43 o
  -1   7  22         61.76         81.83         6.66 o
   0   7  22         54.74         57.97         4.97 o
   1   7  22         61.16         76.84         6.46 o
   2   7  22         31.20         32.20         6.06 o
   1   0  23         90.10         92.66         9.82 o
   2   0  23          7.98         12.09         4.52 o
   3   0  23         57.62         47.90         5.80 o
   4   0  23         32.70         24.58         4.59 o
   5   0  23         24.39         32.49         3.73 o
  -5   1  23         38.94         43.99         4.05 o
  -4   1  23         10.30         12.35         2.96 o
  -3   1  23        129.56        121.06         7.09 o
  -2   1  23         35.65         41.06         5.23 o
  -1   1  23         31.74         26.21         5.54 o
   0   1  23        245.35        257.78        18.08 o
   1   1  23         32.10         27.65         5.52 o
   2   1  23         35.54         48.00        10.07 o
   3   1  23        129.40        120.48         8.37 o
   4   1  23         10.31         15.35         3.95 o
   5   1  23         38.92         38.46         4.86 o
  -5   2  23          6.10         13.83         3.24 o
  -4   2  23          4.71         13.61         4.00 o
  -3   2  23         17.90         16.54         3.26 o
  -2   2  23         58.56         68.36         6.65 o
  -1   2  23         11.07         11.21         3.14 o
   0   2  23         11.42          9.66         3.03 o
   1   2  23         11.16          5.02         3.04 o
   2   2  23         58.59         84.35        20.51 o
   3   2  23         18.17         17.99         3.20 o
   4   2  23          4.59          7.27         2.11 o
   5   2  23          6.17          7.22         1.86 o
  -5   3  23          4.71          5.73         3.39 o
  -4   3  23         16.81         15.58         5.90 o
  -3   3  23         30.39         27.11         5.20 o
  -2   3  23         33.92         30.50         4.42 o
  -1   3  23         57.81         55.79         4.92 o
   0   3  23         69.69         68.44         5.34 o
   1   3  23         58.59         55.74         5.78 o
   2   3  23         34.19         42.45         5.10 o
   3   3  23         30.26         28.73         4.07 o
   4   3  23         16.62         16.56         2.70 o
   5   3  23          4.63          4.91         2.89 o
  -4   4  23         15.94         24.53         5.99 o
  -3   4  23         10.29          8.41         2.93 o
  -2   4  23          5.18          8.01         2.66 o
  -1   4  23         64.51         63.14         5.06 o
   0   4  23         70.52         71.34         5.46 o
   1   4  23         64.89         63.09         5.99 o
   2   4  23          5.29          9.80         3.32 o
   3   4  23         10.34          8.92         3.27 o
   4   4  23         15.76         13.67         4.27 o
  -3   5  23         23.12         15.98         5.53 o
  -2   5  23         13.68         15.90         3.79 o
  -1   5  23          2.75          3.05         2.32 o
   0   5  23          0.16          0.19         2.31 o
   1   5  23          2.71          3.45         2.89 o
   2   5  23         13.39         19.92         4.07 o
   3   5  23         23.42         20.88         4.12 o
  -2   6  23          3.61          7.42         2.53 o
  -1   6  23         53.67         69.41         6.69 o
   0   6  23          9.86         10.19         2.91 o
   1   6  23         53.92         54.55         5.78 o
   2   6  23          3.53          4.09         3.21 o
   0   0  24        123.74        116.83        14.58 o
   1   0  24        236.49        303.43        40.41 o
   2   0  24          0.88          2.34         2.14 o
   3   0  24         18.88         17.27         3.36 o
   4   0  24          4.21          1.60         4.98 o
  -4   1  24        154.08        174.37        20.37 o
  -3   1  24         85.74         94.83         6.83 o
  -2   1  24          4.65          3.24         2.20 o
  -1   1  24         16.10         18.22         5.23 o
   0   1  24         11.19         13.59         4.36 o
   1   1  24         15.74         14.84         3.72 o
   2   1  24          4.64          0.98         3.86 o
   3   1  24         85.73         93.51         5.85 o
   4   1  24        153.93        184.20         8.36 o
  -4   2  24         11.20         18.26         3.72 o
  -3   2  24          8.19          4.94         3.61 o
  -2   2  24        113.36        115.72         7.83 o
  -1   2  24         20.03         21.32         3.70 o
   0   2  24         26.69         25.42         4.97 o
   1   2  24         19.81         18.86         4.45 o
   2   2  24        113.69        144.38        15.97 o
   3   2  24          8.12          9.57         2.58 o
   4   2  24         11.43         17.10         3.63 o
  -4   3  24         19.34         20.49         5.36 o
  -3   3  24          2.51         -1.79         3.13 o
  -2   3  24         26.48         26.76         3.17 o
  -1   3  24          0.93          0.71         2.09 o
   0   3  24          0.22          0.61         1.95 o
   1   3  24          0.96         -0.14         2.03 o
   2   3  24         26.85         27.25         3.66 o
   3   3  24          2.42          2.85         1.80 o
   4   3  24         19.63         22.99         5.13 o
  -3   4  24         11.96         12.25         4.49 o
  -2   4  24          5.05          3.80         2.40 o
  -1   4  24         45.65         48.80         3.95 o
   0   4  24          1.33          2.34         1.75 o
   1   4  24         45.49         45.57         5.59 o
   2   4  24          5.03          6.25         2.93 o
   3   4  24         11.81         11.65         2.99 o
  -2   5  24          6.78          8.37         4.25 o
  -1   5  24         35.16         37.67         7.49 o
   0   5  24         11.16         10.45         3.04 o
   1   5  24         35.02         37.20         7.31 o
   2   5  24          6.80          3.95         2.03 o
   1   0  25         14.52         12.00         2.78 o
   2   0  25          3.62          6.52         2.30 o
   3   0  25         21.75         23.12         3.12 o
   4   0  25         43.03         60.32         7.50 o
  -4   1  25          7.63         11.38         3.57 o
  -3   1  25         17.82         17.84         3.40 o
  -2   1  25         25.37         32.07         4.99 o
  -1   1  25          1.16          2.06         6.67 o
   0   1  25        163.58        193.31        12.08 o
   1   1  25          1.17         -0.03         2.48 o
   2   1  25         25.41         41.33         6.75 o
   3   1  25         17.79         21.07         3.05 o
  -3   2  25         24.54         23.28         3.74 o
  -2   2  25         19.53         21.95         3.23 o
  -1   2  25         76.04         82.99         8.82 o
   0   2  25          6.72          7.30         2.95 o
   1   2  25         75.83         99.85        12.95 o
   2   2  25         19.44         27.06         3.11 o
   3   2  25         24.61         22.41         2.94 o
  -2   3  25         10.24         10.43         2.85 o
  -1   3  25         68.41         69.99         4.37 o
   0   3  25         18.92         16.94         2.97 o
   1   3  25         68.28         69.74         5.13 o
   2   3  25         10.10          8.56         3.59 o
   3   3  25         14.46         10.27         2.66 o
  -1   4  25         88.38         87.58        11.09 o
   0   4  25         73.26         77.90         9.25 o
   1   4  25         89.48         87.70        10.16 o
   2   4  25         25.33         23.20         3.75 o
   0   0  26        187.20        218.98        16.16 o
   1   0  26        132.02        179.86         9.90 o
   2   0  26          3.91          5.12         2.42 o
  -2   1  26          0.24         -2.69         3.04 o
  -1   1  26         42.24         53.59         7.60 o
   0   1  26          7.55          7.55         2.77 o
   1   1  26         41.99         52.76         4.54 o
   2   1  26          0.25          0.05         1.37 o
  -2   2  26         30.80         33.95         5.72 o
  -1   2  26         35.32         45.09         4.00 o
   0   2  26          1.01          0.62         1.69 o
   1   2  26         35.55         46.11         4.80 o
   2   2  26         30.63         40.68        14.74 o
   0   3  26          3.21          6.34         3.07 o
   1   3  26          9.34         13.76         3.04 o
                                                
